# Supplementary material for: DNA-PK and the TRF2 iDDR inhibit MRN-initiated resection at leading-end telomeres
Source: Nat Struct Mol Biol. 2023 Aug 31;30(9):1346–56. doi: 10.1038/s41594-023-01072-x (PMC10497418; doi:10.1038/s41594-023-01072-x)
Supplement: Source Data Fig. 1 — Scoring of telomere fusions. [file 41594_2023_1072_MOESM4_ESM.xlsx]

## Sheet: Fig.1b and ExtDataFig.1b_c
Fig.1b_ExtendedDataFig.1b,c_expI
ApolloF/F no cre												ApolloF/F + cre
		chomosome	lea/lea	%	lag/lag	%	chr (lea/lea-lag/lag)	%	chr (lea/lag lea/lag)	%				chomosome	lea/lea	%	lag/lag	%	chr (lea/lea-lag/lag)	%	chr (lea/lag lea/lag)	%
	20161020_apollo_A1_no_3	104		0		0		0		0			20161020_apollo_A1_cre_2	56	4	3.57143		0		0		0
	20161020_apollo_A1_no_4	81		0	1	0.617284		0		0			20161020_apollo_A1_cre_3	86	4	2.32558		0		0		0
	20161020_apollo_A1_no_5	82		0		0		0		0			20161020_apollo_A1_cre_4	110	3	1.36364	1	0.454545		0		0
	20161020_apollo_A1_no_6	105		0	1	0.47619		0		0			20161020_apollo_A1_cre_5	54	1	0.925926		0		0		0
	20161020_apollo_A1_no_7	79		0		0		0		0			20161020_apollo_A1_cre_6	101	1	0.49505		0		0		0
	20161020_apollo_A1_no_8	74		0	1	0.675676		0		0			20161020_apollo_A1_cre_7	72	2	1.38889		0		0		0
	20161020_apollo_A1_no_9	76	1	0.657895		0		0		0			20161020_apollo_A1_cre_8	71	1	0.704225		0		0		0
	20161020_apollo_A1_no_10	30		0		0		0		0			20161020_apollo_A1_cre_12	92	5	2.71739		0		0		0
	20161020_apollo_A1_no_13	76		0	1	0.657895		0		0			20161020_apollo_A1_cre_11	88	2	1.13636		0		0		0
	20161020_apollo_A1_no_2	102	3	1.47059		0		0		0			20161020_apollo_A1_cre_12	96	9	4.6875		0		0		0
ApolloF/F DNAPKcs-/- no cre												ApolloF/F DNAPKcs-/- + cre
		chomosome	lea/lea	%	lag/lag	%	chr (lea/lea-lag/lag)	%	chr (lea/lag lea/lag)	%				chomosome	lea/lea	%	lag/lag	%	chr (lea/lea-lag/lag)	%	chr (lea/lag lea/lag)	%
	20161020_apollo_A2_no_1	63		0		0		0		0			20161020_apollo_A2_cre_1	67		0		0		0		0
	20161020_apollo_A2_no_2	17		0		0		0		0			20161020_apollo_A2_cre_2	53		0		0		0		0
	20161020_apollo_A2_no_3	77		0		0		0		0			20161020_apollo_A2_cre_3	121		0		0	2	0.826446		0
	20161020_apollo_A2_no_7	75	3	2		0		0		0			20161020_apollo_A2_cre_6	68		0		0		0		0
	20161020_apollo_A2_no_8	78	1	0.641026	2	1.28205		0		0			20161020_apollo_A2_cre_7	65		0		0		0		0
	20161020_apollo_A2_no_9	61	1	0.819672		0		0		0			20161020_apollo_A2_cre_8	70		0		0		0		0
	20161020_apollo_A2_no_10	63		0		0		0		0			20161020_apollo_A2_cre_9	91		0		0		0		0
	20161020_apollo_A2_no_11	64		0		0		0		0			20161020_apollo_A2_cre_10	69		0		0		0		0
	20161020_apollo_A2_no_15	65		0		0		0		0			20161020_apollo_A2_cre_11	67		0	1	0.746269		0		0
	20161020_apollo_A2_no_16	73		0		0		0		0			20161020_apollo_A2_cre_4	136		0		0		0		0
ApolloF/F Ku70-/- no cre												ApolloF/F Ku70-/- + cre
		chomosome	lea/lea	%	lag/lag	%	chr (lea/lea-lag/lag)	%	chr (lea/lag lea/lag)	%				chomosome	lea/lea	%	lag/lag	%	chr (lea/lea-lag/lag)	%	chr (lea/lag lea/lag)	%
	20161020_Apollo_A3_no_2	58		0		0		0		0			20161020_apollo_A3_cre_3	128		0		0		0		0
	20161020_Apollo_A3_no_3	116		0		0		0		0			20161020_apollo_A3_cre_13	81		0		0		0		0
	20161020_Apollo_A3_no_4	104		0		0		0		0			20161020_apollo_A3_cre_23	90		0	1	0.555556	1	0.555556		0
	20161020_Apollo_A3_no_5	234		0	1	0.213675		0		0			20161020_apollo_A3_cre_25	74		0		0		0		0
	20161020_Apollo_A3_no_6	86		0		0		0		0			20161020_apollo_A3_cre_16	85	1	0.588235		0		0		0
	20161020_Apollo_A3_no_8	81	1	0.617284		0		0		0			20161020_apollo_A3_cre_20	20		0		0		0		0
	20161020_Apollo_A3_no_11	110		0		0		0		0			20161020_apollo_A3_cre_18	49		0		0		0		0
	20161020_Apollo_A3_no_12	82	1	0.609756		0		0		0			20161020_apollo_A3_cre_17	22		0		0		0		0
	20161020_Apollo_A3_no_13	81		0		0		0		0			20161020_apollo_A3_cre_15	114		0		0		0		0
	20161020_Apollo_A3_no_16	77		0		0		0		0				159	1	0.314465		0		0		0
ApolloF/F DNAPKcs-/- Ku70-/- no cre												ApolloF/F DNAPKcs-/- Ku70-/- + cre
		chomosome	lea/lea	%	lag/lag	%	chr (lea/lea-lag/lag)	%	chr (lea/lag lea/lag)	%				chomosome	lea/lea	%	lag/lag	%	chr (lea/lea-lag/lag)	%	chr (lea/lag lea/lag)	%
	20161020_Apollo_A4_no_1	22	1	2.27273		0		0		0			20161020_apollo_A4_cre_1	143	1	0.34965		0		0	1	0.34965
	20161020_Apollo_A4_no_2	77	1	0.649351		0		0		0			20161020_apollo_A4_cre_3	63		0		0		0	1	0.793651
	20161020_Apollo_A4_no_3	68		0		0		0		0			20161020_apollo_A4_cre_4	101		0		0		0		0
	20161020_Apollo_A4_no_4	73		0	1	0.684932		0		0			20161020_apollo_A4_cre_6	67		0		0		0		0
	20161020_Apollo_A4_no_5	67	1	0.746269		0		0		0			20161020_apollo_A4_cre_7	90		0		0		0		0
	20161020_Apollo_A4_no_6	66		0		0		0		0			20161020_apollo_A4_cre_9	73		0		0		0		0
	20161020_Apollo_A4_no_7	52		0		0		0		0			20161020_apollo_A4_cre_12	90		0		0		0		0
	20161020_Apollo_A4_no_8	74		0		0		0		0			20161020_apollo_A4_cre_14	68		0		0		0		0
	20161020_Apollo_A4_no_9	46		0		0		0		0			20161020_apollo_A4_cre_16	149	2	0.671141		0		0	1	0.33557
	20161020_Apollo_A4_no_10	70	2	1.42857		0		0		0			20161020_apollo_A4_cre_24	66	1	0.757576		0		0		0
Fig.1b_ExtendedDataFig.1b,c_expII
ApolloF/F no cre												ApolloF/F + cre
		chomosome	lea/lea	%	lag/lag	%	chr (lea/lea-lag/lag)	%	chr (lea/lag lea/lag)	%				chomosome	lea/lea	%	lag/lag	%	chr (lea/lea-lag/lag)	%	chr (lea/lag lea/lag)	%
	20181105_Apollo_DNAPK_Ku_wt01	68		0		0		0		0			20181105_Apollo_DNAPK_Ku_cre01	82	0	0		0		0		0
	20181105_Apollo_DNAPK_Ku_wt03	78		0		0		0		0			20181105_Apollo_DNAPK_Ku_cre02	110	2	0.909091		0		0		0
	20181105_Apollo_DNAPK_Ku_wt04	110		0		0		0		0			20181105_Apollo_DNAPK_Ku_cre03	178	0	0		0		0		0
	20181105_Apollo_DNAPK_Ku_wt05	56		0		0		0		0			20181105_Apollo_DNAPK_Ku_cre04	97	3	1.54639		0	1	1.03093	2	2.06186
	20181105_Apollo_DNAPK_Ku_wt06	165		0		0		0		0			20181105_Apollo_DNAPK_Ku_cre07	72	2	1.38889		0		0		0
	20181105_Apollo_DNAPK_Ku_wt07	92		0		0		0		0			20181105_Apollo_DNAPK_Ku_cre09	71	0	0		0	1	1.40845	1	1.40845
	20181105_Apollo_DNAPK_Ku_wt08	73		0		0		0		0			20181105_Apollo_DNAPK_Ku_cre10	78	2	1.28205		0		0	1	1.28205
	20181105_Apollo_DNAPK_Ku_wt09	76		0		0		0		0			20181105_Apollo_DNAPK_Ku_cre13	79	8	5.06329		0		0	2	2.53165
	20181105_Apollo_DNAPK_Ku_wt11	79		0		0		0		0			20181105_Apollo_DNAPK_Ku_cre16	86	0	0		0		0	2	2.32558
	20181105_Apollo_DNAPK_Ku_wt12	69		0		0		0		0			20181105_Apollo_DNAPK_Ku_cre17	80	7	4.375		0		0		0
ApolloF/F DNAPKcs-/- no cre												ApolloF/F DNAPKcs-/- + cre
		chomosome	lea/lea	%	lag/lag	%	chr (lea/lea-lag/lag)	%	chr (lea/lag lea/lag)	%				chomosome	lea/lea	%	lag/lag	%	chr (lea/lea-lag/lag)	%	chr (lea/lag lea/lag)	%
	20181105_Apollo_DNAPKnull_Ku_wt01	72	1	0.694444		0		0		0			20181105_Apollo_DNAPKnull_Ku_cre01	72		0		0		0		0
	20181105_Apollo_DNAPKnull_Ku_wt02	73	1	0.684932		0		0		0			20181105_Apollo_DNAPKnull_Ku_cre02	71		0		0		0		0
	20181105_Apollo_DNAPKnull_Ku_wt03	128		0		0		0		0			20181105_Apollo_DNAPKnull_Ku_cre03	77	1	0.649351		0		0		0
	20181105_Apollo_DNAPKnull_Ku_wt06	72		0		0		0		0			20181105_Apollo_DNAPKnull_Ku_cre04	63		0		0		0		0
	20181105_Apollo_DNAPKnull_Ku_wt07	73		0		0		0		0			20181105_Apollo_DNAPKnull_Ku_cre05	79		0		0		0		0
	20181105_Apollo_DNAPKnull_Ku_wt08	75		0		0		0		0			20181105_Apollo_DNAPKnull_Ku_cre07	68		0		0		0		0
	20181105_Apollo_DNAPKnull_Ku_wt09	65		0		0		0		0			20181105_Apollo_DNAPKnull_Ku_cre10	69	1	0.724638		0		0		0
	20181105_Apollo_DNAPKnull_Ku_wt13	62		0		0		0		0			20181105_Apollo_DNAPKnull_Ku_cre12	69	1	0.724638		0		0		0
	20181105_Apollo_DNAPKnull_Ku_wt14	74		0		0		0		0			20181105_Apollo_DNAPKnull_Ku_cre13	162		0		0	1	0.617284		0
	20181105_Apollo_DNAPKnull_Ku_wt15	74		0		0		0		0			20181105_Apollo_DNAPKnull_Ku_cre17	65		0		0	0	0		0
ApolloF/F Ku70-/- no cre												ApolloF/F Ku70-/- + cre
		chomosome	lea/lea	%	lag/lag	%	chr (lea/lea-lag/lag)	%	chr (lea/lag lea/lag)	%				chomosome	lea/lea	%	lag/lag	%	chr (lea/lea-lag/lag)	%	chr (lea/lag lea/lag)	%
	20181105_Apollo_DNAPK_Kunull_wt01	103		0		0		0		0			20181105_Apollo_DNAPK_Kunull_cre04	116	2	0.862069		0		0		0
	20181105_Apollo_DNAPK_Kunull_wt04	63		0		0		0		0			20181105_Apollo_DNAPK_Kunull_cre05	59		0		0		0		0
	20181105_Apollo_DNAPK_Kunull_wt05	65		0		0		0		0			20181105_Apollo_DNAPK_Kunull_cre06	35		0		0		0		0
	20181105_Apollo_DNAPK_Kunull_wt06	114		0		0		0		0			20181105_Apollo_DNAPK_Kunull_cre07	40		0		0		0		0
	20181105_Apollo_DNAPK_Kunull_wt07	115		0		0		0		0			20181105_Apollo_DNAPK_Kunull_cre08	104		0		0		0		0
	20181105_Apollo_DNAPK_Kunull_wt08	112		0		0		0		0			20181105_Apollo_DNAPK_Kunull_cre10	85		0		0		0		0
	20181105_Apollo_DNAPK_Kunull_wt09	110	1	0.454545		0		0		0			20181105_Apollo_DNAPK_Kunull_cre11	118		0		0		0		0
	20181105_Apollo_DNAPK_Kunull_wt10	100		0		0		0		0			20181105_Apollo_DNAPK_Kunull_cre12	96	1	0.520833		0		0		0
	20181105_Apollo_DNAPK_Kunull_wt11	120		0		0		0		0			20181105_Apollo_DNAPK_Kunull_cre13	104		0		0		0		0
	20181105_Apollo_DNAPK_Kunull_wt12	101		0		0		0		0			20181105_Apollo_DNAPK_Kunull_cre14	101		0		0		0		0
ApolloF/F DNAPKcs-/- Ku70-/- no cre												ApolloF/F DNAPKcs-/- Ku70-/- + cre
		chomosome	lea/lea	%	lag/lag	%	chr (lea/lea-lag/lag)	%	chr (lea/lag lea/lag)	%				chomosome	lea/lea	%	lag/lag	%	chr (lea/lea-lag/lag)	%	chr (lea/lag lea/lag)	%
	20181105_Apollo_DNAPKnull_Kunull_wt01	72	1	0.694444		0		0		0			20181105_Apollo_DNPKnull_Kunull_cre01	72	1	0.694444		0		0		0
	20181105_Apollo_DNAPKnull_Kunull_wt02	74	1	0.675676		0		0		0			20181105_Apollo_DNPKnull_Kunull_cre02	64		0		0		0		0
	20181105_Apollo_DNAPKnull_Kunull_wt03	126		0		0		0		0			20181105_Apollo_DNPKnull_Kunull_cre04	67	1	0.746269	1	0.746269	1	1.49254		0
	20181105_Apollo_DNAPKnull_Kunull_wt06	74		0		0		0		0			20181105_Apollo_DNPKnull_Kunull_cre05	70		0		0		0		0
	20181105_Apollo_DNAPKnull_Kunull_wt07	73		0		0		0		0			20181105_Apollo_DNPKnull_Kunull_cre06	63		0		0	1	1.5873	1	1.5873
	20181105_Apollo_DNAPKnull_Kunull_wt08	75		0		0	1	1.33333		0			20181105_Apollo_DNPKnull_Kunull_cre07	63		0		0		0		0
	20181105_Apollo_DNAPKnull_Kunull_wt09	65		0		0		0		0			20181105_Apollo_DNPKnull_Kunull_cre08	67		0		0		0		0
	20181105_Apollo_DNAPKnull_Kunull_wt10	136		0		0		0		0			20181105_Apollo_DNPKnull_Kunull_cre12	68		0		0		0		0
	20181105_Apollo_DNAPKnull_Kunull_wt11	148	2	0.675676		0		0		0			20181105_Apollo_DNPKnull_Kunull_cre13	63		0		0		0		0
	20181105_Apollo_DNAPKnull_Kunull_wt14	75		0		0		0		0			20181105_Apollo_DNPKnull_Kunull_cre14	57		0		0		0		0
Fig.1b_ExtendedDataFig.1b,c_expIII
ApolloF/F no cre												ApolloF/F + cre
		chomosome	lea/lea	%	lag/lag	%	chr (lea/lea-lag/lag)	%	chr (lea/lag lea/lag)	%				chomosome	lea/lea	%	lag/lag	%	chr (lea/lea-lag/lag)	%	chr (lea/lag lea/lag)	%
	20190406_Apollo_04	79	2	1.26582	2	1.26582		0		0			20190406_Apollo_cre_01	44	6	6.81818		0		0		0
	20190406_Apollo_05	73	1	0.684932		0		0		0			20190406_Apollo_cre_04	52	2	1.92308		0		0		0
	20190406_Apollo_03	31		0		0		0		0			20190406_Apollo_cre_05	73		0		0		0		0
	20190406_Apollo_08	75	1	0.666667		0		0		0			20190406_Apollo_cre_06	52	2	1.92308		0		0		0
	20190406_Apollo_06	34		0		0		0		0			20190406_Apollo_cre_08	64		0		0		0		0
	20190406_Apollo_07	27		0		0		0		0			20190406_Apollo_cre_09	25	1	2		0		0		0
	20190406_Apollo_11	56		0	2	1.78571		0		0			20190406_Apollo_cre_11	26	1	1.92308		0		0		0
	20190406_Apollo_12	20		0	1	2.5		0		0			20190406_Apollo_cre_12	52		0		0		0		0
	20190406_Apollo_14	44		0		0		0		0			20190406_Apollo_cre_13	77	10	6.49351		0		0		0
	20190406_Apollo_15	37	1	1.35135		0		0		0			20190406_Apollo_cre_14	90	13	7.22222		0		0		0
ApolloF/F DNAPKcs-/- no cre												ApolloF/F DNAPKcs-/- + cre
		chomosome	lea/lea	%	lag/lag	%	chr (lea/lea-lag/lag)	%	chr (lea/lag lea/lag)	%				chomosome	lea/lea	%	lag/lag	%	chr (lea/lea-lag/lag)	%	chr (lea/lag lea/lag)	%
	20190406_Apollo_DNAPKnull_01	51		0		0		0		0			20190406_Apollo_DNAPKnull_cre_01	100		0		0		0		0
	20190406_Apollo_DNAPKnull_02	32		0		0		0		0			20190406_Apollo_DNAPKnull_cre_02	68		0		0		0		0
	20190406_Apollo_DNAPKnull_03	42		0	1	1.19048		0		0			20190406_Apollo_DNAPKnull_cre_03	72		0	1	0.694444		0		0
	20190406_Apollo_DNAPKnull_04	22		0		0		0		0			20190406_Apollo_DNAPKnull_cre_04	83		0		0	1	1.20482	1	1.20482
	20190406_Apollo_DNAPKnull_06	78		0		0		0		0			20190406_Apollo_DNAPKnull_cre_07	70		0		0		0		0
	20190406_Apollo_DNAPKnull_07	69		0		0		0		0			20190406_Apollo_DNAPKnull_cre_08	37		0		0		0	1	2.7027
	20190406_Apollo_DNAPKnull_08	73	1	0.684932		0		0		0			20190406_Apollo_DNAPKnull_cre_09	82	1	0.609756		0		0	2	2.43902
	20190406_Apollo_DNAPKnull_10	66		0		0		0		0			20190406_Apollo_DNAPKnull_cre_10	50		0	1	1		0		0
	20190406_Apollo_DNAPKnull_14	68		0	1	0.735294		0		0			20190406_Apollo_DNAPKnull_cre_11	57		0		0		0		0
	20190406_Apollo_DNAPKnull_13	42		0		0		0		0			20190406_Apollo_DNAPKnull_cre_15	66		0		0		0		0
ApolloF/F Ku70-/- no cre												ApolloF/F Ku70-/- + cre
		chomosome	lea/lea	%	lag/lag	%	chr (lea/lea-lag/lag)	%	chr (lea/lag lea/lag)	%				chomosome	lea/lea	%	lag/lag	%	chr (lea/lea-lag/lag)	%	chr (lea/lag lea/lag)	%
	20190406_Apollo_Kunull_03	59	2	1.69492		0		0		0			20190406_Apollo_Kunull_cre_01	50		0		0		0		0
	20190406_Apollo_Kunull_04	72		0		0		0		0			20190406_Apollo_Kunull_cre_10	46		0		0		0		0
	20190406_Apollo_Kunull_05	129		0		0		0		0			20190406_Apollo_Kunull_cre_03	72		0	1	0.694444		0		0
	20190406_Apollo_Kunull_06	40		0		0		0		0			20190406_Apollo_Kunull_cre_04	48		0		0		0		0
	20190406_Apollo_Kunull_07	83		0		0		0		0			20190406_Apollo_Kunull_cre_06	73		0		0		0		0
	20190406_Apollo_Kunull_11	42		0		0		0		0			20190406_Apollo_Kunull_cre_07	75		0	1	0.666667		0		0
	20190406_Apollo_Kunull_12	34		0		0		0		0			20190406_Apollo_Kunull_cre_08	64		0		0	1	1.5625		0
	20190406_Apollo_Kunull_13	26		0		0		0		0			20190406_Apollo_Kunull_cre_09	73		0		0		0		0
	20190406_Apollo_Kunull_14	24		0		0		0		0			20190406_Apollo_Kunull_cre_12	68	1	0.735294		0		0		0
	20190406_Apollo_Kunull_15	23		0		0		0		0			20190406_Apollo_Kunull_cre_13	79		0		0		0		0
ApolloF/F DNAPKcs-/- Ku70-/- no cre												ApolloF/F DNAPKcs-/- Ku70-/- + cre
		chomosome	lea/lea	%	lag/lag	%	chr (lea/lea-lag/lag)	%	chr (lea/lag lea/lag)	%				chomosome	lea/lea	%	lag/lag	%	chr (lea/lea-lag/lag)	%	chr (lea/lag lea/lag)	%
	20190406_Apollo_DNAPKnull_Kunull_02	56		0		0		0		0			20190406_Apollo_DNAPKnull_Kunull_cre_02	65		0		0		0	1	1.53846
	20190406_Apollo_DNAPKnull_Kunull_04	56		0		0		0		0			20190406_Apollo_DNAPKnull_Kunull_cre_06	129		0		0		0		0
	20190406_Apollo_DNAPKnull_Kunull_05	51		0		0		0		0			20190406_Apollo_DNAPKnull_Kunull_cre_07	67		0		0		0		0
	20190406_Apollo_DNAPKnull_Kunull_06	31	1	1.6129	1	1.6129		0		0			20190406_Apollo_DNAPKnull_Kunull_cre_10	40		0		0		0		0
	20190406_Apollo_DNAPKnull_Kunull_07	49		0		0		0		0			20190406_Apollo_DNAPKnull_Kunull_cre_12	28		0		0		0		0
	20190406_Apollo_DNAPKnull_Kunull_10	64		0		0		0		0			20190406_Apollo_DNAPKnull_Kunull_cre_05	23		0		0		0		0
	20190406_Apollo_DNAPKnull_Kunull_11	48	1	1.04167		0		0		0			20190406_Apollo_DNAPKnull_Kunull_cre_14	28		0		0		0		0
	20190406_Apollo_DNAPKnull_Kunull_13	48		0		0		0		0			20190406_Apollo_DNAPKnull_Kunull_cre_15	65		0		0		0		0
	20190406_Apollo_DNAPKnull_Kunull_15	66		0		0		0		0			20190406_Apollo_DNAPKnull_Kunull_cre_03	29		0		0		0		0
	20190406_Apollo_DNAPKnull_Kunull_08	40		0		0		0		0			20190406_Apollo_DNAPKnull_Kunull_cre_04	23	1	2.17391		0		0		0

## Sheet: Fig.1d
Fig.1d_expI
ApolloF/F LIg4+/+		no Cre						Cre
		chomosome	lea/lea	%				chomosome	lea/lea	%
	20180916_apollolig4wt_no01	112	1	0.446428571			20180916_apollolig4wt_cre01	61	5	4.098360656
	20180916_apollolig4wt_no03	78		0			20180916_apollolig4wt_cre02	43	1	1.162790698
	20180916_apollolig4wt_no05	136	1	0.367647059			20180916_apollolig4wt_cre03	72	3	2.083333333
	20180916_apollolig4wt_no07	79	1	0.632911392			20180916_apollolig4wt_cre05	52	9	8.653846154
	20180916_apollolig4wt_no08	70	1	0.714285714			20180916_apollolig4wt_cre06	74	4	2.702702703
	20180916_apollolig4wt_no10	32		0			20180916_apollolig4wt_cre07	126	8	3.174603175
	20180916_apollolig4wt_no11	76		0			20180916_apollolig4wt_cre09	65	4	3.076923077
	20180916_apollolig4wt_no12	40		0			20180916_apollolig4wt_cre13	70	10	7.142857143
	20180916_apollolig4wt_no13	158	1	0.316455696			20180916_apollolig4wt_cre15	74	6	4.054054054
	20180916_apollolig4wt_no14	49		0			20180916_apollolig4wt_cre16	41	1	1.219512195
	20180916_apollolig4wt_no15	54	1	0.925925926			20180916_apollolig4wt_cre22	61	5	4.098360656
	20180916_apollolig4wt_no20	72		0			20180916_apollolig4wt_cre18	65	3	2.307692308
	20180916_apollolig4wt_no04	50	1	1			20180916_apollolig4wt_cre20	25	2	4
	20180916_apollolig4wt_no06	45		0			20180916_apollolig4wt_cre24	21	1	2.380952381
	20180916_apollolig4wt_no16	61		0			20180916_apollolig4wt_cre25	52	6	5.769230769
ApolloF/F LIg4-/-		no Cre						Cre
		chomosome	lea/lea	%				chomosome	lea/lea	%
	20180916_apollolig4_no01	55	1	0.909090909			20180916_apollolig4_cre01	95	2	1.052631579
	20180916_apollolig4_no02	63	2	1.587301587			20180916_apollolig4_cre02	50	4	4
	20180916_apollolig4_no06	57		0			20180916_apollolig4_cre03	41	7	8.536585366
	20180916_apollolig4_no09	36		0			20180916_apollolig4_cre09	49	1	1.020408163
	20180916_apollolig4_no10	57		0			20180916_apollolig4_cre10	57	3	2.631578947
	20180916_apollolig4_no11	53		0			20180916_apollolig4_cre11	60	4	3.333333333
	20180916_apollolig4_no12	24		0			20180916_apollolig4_cre12	62	2	1.612903226
	20180916_apollolig4_no13	30		0			20180916_apollolig4_cre13	31	1	1.612903226
	20180916_apollolig4_no17	65		0			20180916_apollolig4_cre15	54	9	8.333333333
	20180916_apollolig4_no18	62		0			20180916_apollolig4_cre16	33	8	12.12121212
	20180916_apollolig4_no20	25		0			20180916_apollolig4_cre18	53	1	0.943396226
	20180916_apollolig4_no04	62	1	0.806451613			20180916_apollolig4_cre19	65	2	1.538461538
	20180916_apollolig4_no07	36		0			20180916_apollolig4_cre20	59	7	5.93220339
	20180916_apollolig4_no08	25		0			20180916_apollolig4_cre24	52	1	0.961538462
	20180916_apollolig4_no22	63		0			20180916_apollolig4_cre25	47	3	3.191489362
Fig.1d_expII
ApolloF/F LIg4+/+		no Cre						Cre
		chomosome	lea/lea	%				chomosome	lea/lea	%
	20180920_apollolig4wt_no01	80		0			20180920_apollolig4wt_cre01	54	6	5.555555556
	20180920_apollolig4wt_no02	83		0			20180920_apollolig4wt_cre03	78	5	3.205128205
	20180920_apollolig4wt_no03	77		0			20180920_apollolig4wt_cre05	83	3	1.807228916
	20180920_apollolig4wt_no04	78		0			20180920_apollolig4wt_cre07	157	10	3.184713376
	20180920_apollolig4wt_no07	76	1	0.657894737			20180920_apollolig4wt_cre08	63	2	1.587301587
	20180920_apollolig4wt_no08	79	1	0.632911392			20180920_apollolig4wt_cre11	69	5	3.623188406
	20180920_apollolig4wt_no09	73		0			20180920_apollolig4wt_cre12	153	4	1.307189542
	20180920_apollolig4wt_no13	79		0			20180920_apollolig4wt_cre02	220	12	2.727272727
	20180920_apollolig4wt_no14	161		0			20180920_apollolig4wt_cre14	72		0
	20180920_apollolig4wt_no15	74	1	0.675675676			20180920_apollolig4wt_cre16	38	1	1.315789474
	20180920_apollolig4wt_no16	149	1	0.33557047			20180920_apollolig4wt_cre17	78	2	1.282051282
	20180920_apollolig4wt_no17	75		0			20180920_apollolig4wt_cre18	82	6	3.658536585
	20180920_apollolig4wt_no18	76	1	0.657894737			20180920_apollolig4wt_cre19	72	1	0.694444444
	20180920_apollolig4wt_no20	130		0			20180920_apollolig4wt_cre20	32		0
	20180920_apollolig4wt_no05	77	1	0.649350649			20180920_apollolig4wt_cre10	146	1	0.342465753
ApolloF/F LIg4-/-		no Cre						Cre
		chomosome	lea/lea	%				chomosome	lea/lea	%
	20180920_apollolig4_no01	31	1	1.612903226			20180920_apollolig4_cre01	60		0
	20180920_apollolig4_no02	43		0			20180920_apollolig4_cre02	64		0
	20180920_apollolig4_no03	60		0			20180920_apollolig4_cre03	64	1	0.78125
	20180920_apollolig4_no04	66		0			20180920_apollolig4_cre05	62	3	2.419354839
	20180920_apollolig4_no10	34		0			20180920_apollolig4_cre06	61	4	3.278688525
	20180920_apollolig4_no11	60		0			20180920_apollolig4_cre07	66	2	1.515151515
	20180920_apollolig4_no12	60		0			20180920_apollolig4_cre08	63	1	0.793650794
	20180920_apollolig4_no13	48		0			20180920_apollolig4_cre10	64		0
	20180920_apollolig4_no14	57		0			20180920_apollolig4_cre11	49		0
	20180920_apollolig4_no15	40		0			20180920_apollolig4_cre12	60		0
	20180920_apollolig4_no16	30		0			20180920_apollolig4_cre14	60		0
	20180920_apollolig4_no18	50	1	1			20180920_apollolig4_cre18	60		0
	20180920_apollolig4_no19	58		0			20180920_apollolig4_cre19	60	5	4.166666667
	20180920_apollolig4_no23	53		0			20180920_apollolig4_cre04	61	1	0.819672131
	20180920_apollolig4_no22	54		0			20180920_apollolig4_cre15	63	5	3.968253968
Fig.1d_expIII
ApolloF/F LIg4+/+		no Cre						Cre
		chomosome	lea/lea	%				chomosome	lea/lea	%
	20190406_Apollo_04	79	2	1.265822785			20190406_Apollo_cre_01	44	6	6.818181818
	20190406_Apollo_05	73	1	0.684931507			20190406_Apollo_cre_04	52	2	1.923076923
	20190406_Apollo_03	31		0			20190406_Apollo_cre_05	73		0
	20190406_Apollo_08	75	1	0.666666667			20190406_Apollo_cre_06	52	2	1.923076923
	20190406_Apollo_06	34		0			20190406_Apollo_cre_08	64		0
	20190406_Apollo_07	27		0			20190406_Apollo_cre_09	25	1	2
	20190406_Apollo_11	56		0			20190406_Apollo_cre_11	26	1	1.923076923
	20190406_Apollo_12	20		0			20190406_Apollo_cre_12	52		0
	20190406_Apollo_14	44		0			20190406_Apollo_cre_13	77	10	6.493506494
	20190406_Apollo_15	37	1	1.351351351			20190406_Apollo_cre_14	90	13	7.222222222
	20190406_Apollo_2_16	25		0			20190406_Apollo_cre_15	119	13	5.462184874
	20190406_Apollo_2_18	51		0			20190406_Apollo_cre_16	48	2	2.083333333
	20190406_Apollo_2_19	101		0			20190406_Apollo_cre_18	72	1	0.694444444
	20190406_Apollo_2_20	34	2	2.941176471			20190406_Apollo_cre_19	63		0
	20190406_Apollo_2_22	31		0			20190406_Apollo_cre_20	59	2	1.694915254
ApolloF/F LIg4-/-		no Cre						Cre
		chomosome	lea/lea	%				chomosome	lea/lea	%
	20190406_ApolloLig4_04	54	1	0.925925926			20190406_ApolloLig4_cre_02	37		0
	20190406_ApolloLig4_08	54		0			20190406_ApolloLig4_cre_03	62		0
	20190406_ApolloLig4_09	48		0			20190406_ApolloLig4_cre_04	43	1	1.162790698
	20190406_ApolloLig4_10	57		0			20190406_ApolloLig4_cre_06	33	1	1.515151515
	20190406_ApolloLig4_11	56		0			20190406_ApolloLig4_cre_01	45		0
	20190406_ApolloLig4_12	61		0			20190406_ApolloLig4_cre_08	28		0
	20190406_ApolloLig4_13	46		0			20190406_ApolloLig4_cre_09	54		0
	20190406_ApolloLig4_17	95		0			20190406_ApolloLig4_cre_10	34		0
	20190406_ApolloLig4_19	32		0			20190406_ApolloLig4_cre_12	55	6	5.454545455
	20190406_ApolloLig4_20	54		0			20190406_ApolloLig4_cre_20	21	3	7.142857143
	20190406_ApolloLig4_03	100	2	1			20190406_ApolloLig4_cre_11	43		0
	20190406_ApolloLig4_05	39		0			20190406_ApolloLig4_cre_13	54	7	6.481481481
	20190406_ApolloLig4_06	51		0			20190406_ApolloLig4_cre_16	88	1	0.568181818
	20190406_ApolloLig4_15	49		0			20190406_ApolloLig4_cre_17	57		0
	20190406_ApolloLig4_18	106		0			20190406_ApolloLig4_cre_14	196		0

## Sheet: Fig.1f
Fig.1f_expI
ApolloF/F		no Cre						Cre						Cre + Olaparib
		chomosome	lea/lea	%				chomosome	lea/lea	%				chomosome	lea/lea	%
	20190924_ApolloFF_96h_01	159		0			20190924_ApolloFF_CRE_96h_01	145	8	2.75862069			20190924_ApolloFF_CRE_96h_PARPi_01	23	1	2.173913043
	20190924_ApolloFF_96h_02	20		0			20190924_ApolloFF_CRE_96h_03	140	3	1.071428571			20190924_ApolloFF_CRE_96h_PARPi_02	78		0
	20190924_ApolloFF_96h_03	43		0			20190924_ApolloFF_CRE_96h_05	55	1	0.909090909			20190924_ApolloFF_CRE_96h_PARPi_03	59		0
	20190924_ApolloFF_96h_04	67		0			20190924_ApolloFF_CRE_96h_06	76	3	1.973684211			20190924_ApolloFF_CRE_96h_PARPi_04	134	4	1.492537313
	20190924_ApolloFF_96h_05	47		0			20190924_ApolloFF_CRE_96h_07	68	9	6.617647059			20190924_ApolloFF_CRE_96h_PARPi_06	46	2	2.173913043
	20190924_ApolloFF_96h_06	68		0			20190924_ApolloFF_CRE_96h_08	87	7	4.022988506			20190924_ApolloFF_CRE_96h_PARPi_07	42	2	2.380952381
	20190924_ApolloFF_96h_07	77		0			20190924_ApolloFF_CRE_96h_09	76	2	1.315789474			20190924_ApolloFF_CRE_96h_PARPi_08	34	1	1.470588235
	20190924_ApolloFF_96h_09	75		0			20190924_ApolloFF_CRE_96h_10	77	14	9.090909091			20190924_ApolloFF_CRE_96h_PARPi_09	25		0
	20190924_ApolloFF_96h_12	139		0			20190924_ApolloFF_CRE_96h_11	77	5	3.246753247			20190924_ApolloFF_CRE_96h_PARPi_11	45	1	1.111111111
	20190924_ApolloFF_96h_13	52		0			20190924_ApolloFF_CRE_96h_13	61	1	0.819672131			20190924_ApolloFF_CRE_96h_PARPi_12	60	2	1.666666667
Fig.1f_expII
ApolloF/F		no Cre						Cre						Cre + Olaparib
		chomosome	lea/lea	%				chomosome	lea/lea	%				chomosome	lea/lea	%
	20191210_Apollo8.5_96h_02	69		0			20191210_Apollo8.5_cre_96h_02	123	7	2.845528455			20191210_Apollo8.5_cre_PARPi_96h_03	40	1	1.25
	20191210_Apollo8.5_96h_06	42		0			20191210_Apollo8.5_cre_96h_04	49	1	1.020408163			20191210_Apollo8.5_cre_PARPi_96h_06	25		0
	20191210_Apollo8.5_96h_07	37		0			20191210_Apollo8.5_cre_96h_06	65	4	3.076923077			20191210_Apollo8.5_cre_PARPi_96h_07	73	1	0.684931507
	20191210_Apollo8.5_96h_09	61		0			20191210_Apollo8.5_cre_96h_07	76	1	0.657894737			20191210_Apollo8.5_cre_PARPi_96h_08	73		0
	20191210_Apollo8.5_96h_11	24		0			20191210_Apollo8.5_cre_96h_08	72	2	1.388888889			20191210_Apollo8.5_cre_PARPi_96h_10	74	1	0.675675676
	20191210_Apollo8.5_96h_12	66	1	0.757575758			20191210_Apollo8.5_cre_96h_09	57	2	1.754385965			20191210_Apollo8.5_cre_PARPi_96h_11	56	1	0.892857143
	20191210_Apollo8.5_96h_14	50		0			20191210_Apollo8.5_cre_96h_12	82	4	2.43902439			20191210_Apollo8.5_cre_PARPi_96h_12	60		0
	20191210_Apollo8.5_96h_16	23		0			20191210_Apollo8.5_cre_96h_17	53	5	4.716981132			20191210_Apollo8.5_cre_PARPi_96h_13	68	1	0.735294118
	20191210_Apollo8.5_96h_18	22		0			20191210_Apollo8.5_cre_96h_18	61	5	4.098360656			20191210_Apollo8.5_cre_PARPi_96h_14	30		0
	20191210_Apollo8.5_96h_19	27		0			20191210_Apollo8.5_cre_96h_20	37	6	8.108108108			20191210_Apollo8.5_cre_PARPi_96h_19	24		0
Fig.1f_expII
ApolloF/F		no Cre						Cre						Cre + Olaparib
		chomosome	lea/lea	%				chomosome	lea/lea	%				chomosome	lea/lea	%
	20191214_Apollo8.5_nt_96h_02	125		0			20191214_Apollo8.5_cre_96h_02	101	6	2.97029703			20191214_Apollo8.5_cre_PARPi_96h_04	135	1	0.37037037
	20191214_Apollo8.5_nt_96h_04	65		0			20191214_Apollo8.5_cre_96h_03	93		0			20191214_Apollo8.5_cre_PARPi_96h_05	60		0
	20191214_Apollo8.5_nt_96h_05	92		0			20191214_Apollo8.5_cre_96h_04	65		0			20191214_Apollo8.5_cre_PARPi_96h_07	47	3	3.191489362
	20191214_Apollo8.5_nt_96h_06	189		0			20191214_Apollo8.5_cre_96h_05	51	2	1.960784314			20191214_Apollo8.5_cre_PARPi_96h_10	71		0
	20191214_Apollo8.5_nt_96h_07	76		0			20191214_Apollo8.5_cre_96h_06	52	1	0.961538462			20191214_Apollo8.5_cre_PARPi_96h_11	56	1	0.892857143
	20191214_Apollo8.5_nt_96h_08	66		0			20191214_Apollo8.5_cre_96h_07	83		0			20191214_Apollo8.5_cre_PARPi_96h_13	45		0
	20191214_Apollo8.5_nt_96h_09	107	1	0.46728972			20191214_Apollo8.5_cre_96h_08	74	2	1.351351351			20191214_Apollo8.5_cre_PARPi_96h_14	61		0
	20191214_Apollo8.5_nt_96h_11	143	1	0.34965035			20191214_Apollo8.5_cre_96h_09	150	3	1			20191214_Apollo8.5_cre_PARPi_96h_16	32		0
	20191214_Apollo8.5_nt_96h_14	59		0			20191214_Apollo8.5_cre_96h_11	104	1	0.480769231			20191214_Apollo8.5_cre_PARPi_96h_19	92	1	0.543478261
	20191214_Apollo8.5_nt_96h_15	141		0			20191214_Apollo8.5_cre_96h_15	89	1	0.561797753			20191214_Apollo8.5_cre_PARPi_96h_20	72	1	0.694444444

## Sheet: Fig1h
Fig.1h_expI
ApolloF/F		no shRNA no Cre				no shRNA + Cre					shLig3 + Cre					shPolQ + Cre
		chomosome	lea/lea	%			chomosome	lea/lea	%			chomosome	lea/lea	%			chomosome	lea/lea	%
	20220623_EV_002	77		0		20220623_EV_CRE_001	103	4	1.941747573		20220623_shLig3_CRE_01	97	2	1.030927835		20220623_shPolQ_CRE_01	44		0
	20220623_EV_003	74		0		20220623_EV_CRE_001	79	3	1.898734177		20220623_shLig3_CRE_02	89		0		20220623_shPolQ_CRE_05	59		0
	20220623_EV_005	79		0		20220623_EV_CRE_002	118	2	0.847457627		20220623_shLig3_CRE_03	77	2	1.298701299		20220623_shPolQ_CRE_06	113	5	2.212389381
	20220623_EV_006	79		0		20220623_EV_CRE_009	262	7	1.335877863		20220623_shLig3_CRE_04	102		0		20220623_shPolQ_CRE_08	177		0
	20220623_EV_007	86	1	0.581395349		20220623_EV_CRE_010	132	1	0.378787879		20220623_shLig3_CRE_07	130		0		20220623_shPolQ_CRE_09	89	1	0.561797753
	20220623_EV_008	77	1	0.649350649		20220623_EV_CRE_011	148	3	1.013513514		20220623_shLig3_CRE_08	90	4	2.222222222		20220623_shPolQ_CRE_10	67		0
	20220623_EV_009	77		0		20220623_EV_CRE_013	86	1	0.581395349		20220623_shLig3_CRE_12	45	2	2.222222222		20220623_shPolQ_CRE_12	89		0
	20220623_EV_011	65	1	0.769230769		20220623_EV_CRE_008	102	1	0.490196078		20220623_shLig3_CRE_13	109		0		20220623_shPolQ_CRE_15	30		0
	20220623_EV_012	69		0		20220623_EV_CRE_015	69	5	3.623188406		20220623_shLig3_CRE_14	106		0		20220623_shPolQ_CRE_16	63		0
	20220623_EV_015	71		0		20220623_EV_CRE_016	158	3	0.949367089		20220623_shLig3_CRE_15	237		0		20220623_shPolQ_CRE_17	100	1	0.5
	20220623_EV_016	147		0		20220623_EV_CRE_018	162	2	0.617283951		20220623_shLig3_CRE_16	44	1	1.136363636		20220623_shPolQ_CRE_22	67		0
	20220623_EV_017	62		0		20220623_EV_CRE_020	69	6	4.347826087		20220623_shLig3_CRE_18	132		0		20220623_shPolQ_CRE_25	88	1	0.568181818
	20220623_EV_018	78	2	1.282051282		20220623_EV_CRE_023	36	2	2.777777778		20220623_shLig3_CRE_19	40	1	1.25		20220623_shPolQ_CRE_31	77	1	0.649350649
	20220623_EV_020	177		0		20220623_EV_CRE_024	30	1	1.666666667		20220623_shLig3_CRE_21	71		0		20220623_shPolQ_CRE_24	86		0
	20220623_EV_021	91	1	0.549450549		20220623_EV_CRE_025	15	3	10		20220623_shLig3_CRE_23	76		0		20220623_shPolQ_CRE_02	59		0
Fig.1h_expII
ApolloF/F		no shRNA no Cre				no shRNA + Cre					shLig3 + Cre					shPolQ + Cre
		chomosome	lea/lea	%			chomosome	lea/lea	%			chomosome	lea/lea	%			chomosome	lea/lea	%
	20220721_EV_nt_003a	78		0		20220721_EV_CRE_002	69	1	0.724637681		20220721_shLig3_CRE_003	71		0		20220721_shPolQ_CRE_005	71		0
	20220721_EV_nt_003b	100	1	0.5		20220721_EV_CRE_003	71	15	10.56338028		20220721_shLig3_CRE_004	73		0		20220721_shPolQ_CRE_006	72	1	0.694444444
	20220721_EV_nt_004	75		0		20220721_EV_CRE_004	74	3	2.027027027		20220721_shLig3_CRE_005	29		0		20220721_shPolQ_CRE_007	114	1	0.438596491
	20220721_EV_nt_005	78		0		20220721_EV_CRE_008	91	7	3.846153846		20220721_shLig3_CRE_006	70		0		20220721_shPolQ_CRE_008	132	1	0.378787879
	20220721_EV_nt_006	86		0		20220721_EV_CRE_009	108	1	0.462962963		20220721_shLig3_CRE_007	32		0		20220721_shPolQ_CRE_009	94		0
	20220721_EV_nt_007	141	1	0.354609929		20220721_EV_CRE_010	83	10	6.024096386		20220721_shLig3_CRE_008	77		0		20220721_shPolQ_CRE_012	132	1	0.378787879
	20220721_EV_nt_008	31		0		20220721_EV_CRE_011	96	7	3.645833333		20220721_shLig3_CRE_010	136		0		20220721_shPolQ_CRE_013	81		0
	20220721_EV_nt_009	82	1	0.609756098		20220721_EV_CRE_013	83	2	1.204819277		20220721_shLig3_CRE_011	75		0		20220721_shPolQ_CRE_014	165	2	0.606060606
	20220721_EV_nt_002	79	1	0.632911392		20220721_EV_CRE_014	73	2	1.369863014		20220721_shLig3_CRE_012	104	1	0.480769231		20220721_shPolQ_CRE_016	42		0
	20220721_EV_nt_011	141	1	0.354609929		20220721_EV_CRE_016	98	1	0.510204082		20220721_shLig3_CRE_013	73		0		20220721_shPolQ_CRE_017	82		0
	20220721_EV_nt_012	115		0		20220721_EV_CRE_018	84	1	0.595238095		20220721_shLig3_CRE_015	46		0		20220721_shPolQ_CRE_019	124		0
	20220721_EV_nt_013	146		0		20220721_EV_CRE_019	89	5	2.808988764		20220721_shLig3_CRE_016	101		0		20220721_shPolQ_CRE_020	90		0
	20220721_EV_nt_014	82		0		20220721_EV_CRE_021	72		0		20220721_shLig3_CRE_018	110		0		20220721_shPolQ_CRE_023	46		0
	20220721_EV_nt_015	81		0		20220721_EV_CRE_022	150		0		20220721_shLig3_CRE_019	77		0		20220721_shPolQ_CRE_024	76	1	0.657894737
	20220721_EV_nt_017	22		0		20220721_EV_CRE_024	72		0		20220721_shLig3_CRE_020	73	2	1.369863014		20220721_shPolQ_CRE_025	101	2	0.99009901
Fig.1h_expIII
ApolloF/F		no shRNA no Cre				no shRNA + Cre					shLig3 + Cre					shPolQ + Cre
		chomosome	lea/lea	%			chomosome	lea/lea	%			chomosome	lea/lea	%			chomosome	lea/lea	%
	20220722_EV_nt_001	78		0		20220722_EV_CRE_003	61	3	2.459016393		20220722_shLig3_CRE_001	118		0		20220722_shPolQ_CRE_001	71	1	0.704225
	20220722_EV_nt_002	79	1	0.632911392		20220722_EV_CRE_008	105	5	2.380952381		20220722_shLig3_CRE_003	81		0		20220722_shPolQ_CRE_003	90		0
	20220722_EV_nt_003	74	1	0.675675676		20220722_EV_CRE_010	93	4	2.150537634		20220722_shLig3_CRE_005	80		0		20220722_shPolQ_CRE_004	54	1	0.925926
	20220722_EV_nt_004	66		0		20220722_EV_CRE_014	98	8	4.081632653		20220722_shLig3_CRE_008	74		0		20220722_shPolQ_CRE_006	74		0
	20220722_EV_nt_005	115	1	0.434782609		20220722_EV_CRE_016	91	5	2.747252747		20220722_shLig3_CRE_010	22		0		20220722_shPolQ_CRE_008	158		0
	20220722_EV_nt_006	154		0		20220722_EV_CRE_004	127	6	2.362204724		20220722_shLig3_CRE_011	78		0		20220722_shPolQ_CRE_010	155	2	0.645161
	20220722_EV_nt_007	120		0		20220722_EV_CRE_006	132	2	0.757575758		20220722_shLig3_CRE_013	85	1	0.588235294		20220722_shPolQ_CRE_011	137	1	0.364964
	20220722_EV_nt_008	46		0		20220722_EV_CRE_019	24		0		20220722_shLig3_CRE_014	62		0		20220722_shPolQ_CRE_012	79		0
	20220722_EV_nt_009	102	1	0.490196078		20220722_EV_CRE_021	157	2	0.636942675		20220722_shLig3_CRE_015	34		0		20220722_shPolQ_CRE_013	50		0
	20220722_EV_nt_011	68		0		20220722_EV_CRE_022	74	2	1.351351351		20220722_shLig3_CRE_016	139		0		20220722_shPolQ_CRE_014	76		0
	20220722_EV_nt_012	104	1	0.480769231		20220722_EV_CRE_023	46	5	5.434782609		20220722_shLig3_CRE_018	79		0		20220722_shPolQ_CRE_015	216		0
	20220722_EV_nt_014	75		0		20220722_EV_CRE_024	140	6	2.142857143		20220722_shLig3_CRE_019	86		0		20220722_shPolQ_CRE_016	64		0
	20220722_EV_nt_016	92		0		20220722_EV_CRE_025	69	1	0.724637681		20220722_shLig3_CRE_023	55		0		20220722_shPolQ_CRE_017	111		0
	20220722_EV_nt_017	78		0		20220722_EV_CRE_026	44	10	11.36363636		20220722_shLig3_CRE_026	93	2	1.075268817		20220722_shPolQ_CRE_023	71		0
	20220722_EV_nt_020	79	1	0.632911392		20220722_EV_CRE_027	58	5	4.310344828		20220722_shLig3_CRE_030	62		0		20220722_shPolQ_CRE_028	74		0
