# Supplementary material for: DNA-PK and the TRF2 iDDR inhibit MRN-initiated resection at leading-end telomeres
Source: Nat Struct Mol Biol. 2023 Aug 31;30(9):1346–56. doi: 10.1038/s41594-023-01072-x (PMC10497418; doi:10.1038/s41594-023-01072-x)
Supplement: Source Data Fig. 2 — Quantification of telomere overhang gels. [file 41594_2023_1072_MOESM6_ESM.xlsx]

## Sheet: Fig.2a,b
Fig.2a, b_expIV
Gel A												Gel B
	native	native-bg		denatured	denatured-bg	native/denatured	normalized						native	native-bg		denatured	denatured-bg	native/denatured	normalized
1	4.69385e+07	4.41382e+07	1	1.00519e+08	9.97003e+07	0.442709	1	ApolloF/F DNA-PKcs+/+ Ku70+/+ no Cre				2	3.92137e+07	3.59454e+07	2	7.5648e+07	7.4622e+07	0.4817	1
2	1.97371e+07	1.69368e+07	2	8.79653e+07	8.7147e+07	0.194348	0.438997	ApolloF/F DNA-PKcs+/+ Ku70+/+ + Cre				3	2.76938e+07	2.44255e+07	3	7.02157e+07	6.91898e+07	0.353022	0.732867
3	2.80685e+07	2.52683e+07	3	9.23803e+07	9.1562e+07	0.275969	0.623364					4	3.93404e+07	3.60721e+07	4	6.38066e+07	6.27806e+07	0.574573	1.1928
4	2.40926e+07	2.12923e+07	4	1.04151e+08	1.03333e+08	0.206056	0.465443					5	28490897	2.52226e+07	5	6.01712e+07	5.91453e+07	0.426451	0.885305
5	3.91824e+07	3.63821e+07	5	9.90847e+07	9.82663e+07	0.37024	1	ApolloF/F DNA-PKcs-/- Ku70+/+ no Cre				6	3.26832e+06		6	1.02595e+06				background
6	3.30121e+07	3.02118e+07	6	9.49278e+07	9.41095e+07	0.321028	0.867082	ApolloF/F DNA-PKcs-/- Ku70+/+ + Cre				7	4.39679e+07	4.06996e+07	7	9.30953e+07	9.20694e+07	0.442054	1	ApolloF/F DNA-PKcs+/+ Ku70-/- no Cre
7	2.27762e+07	1.99759e+07	7	7.30522e+07	7.22339e+07	0.276545	0.746933					8	4.81856e+07	4.49173e+07	8	9.48387e+07	9.38128e+07	0.478797	1.08312	ApolloF/F DNA-PKcs+/+ Ku70-/- + Cre
8	2.83765e+07	25576240	8	8.68321e+07	8.60138e+07	0.297351	0.803129					9	4.23618e+07	3.90935e+07	9	1.0372e+08	1.02694e+08	0.380679	0.861161
9	3.31265e+07	3.03263e+07	9	6.29642e+07	6.21459e+07	0.487985	1					10	32151684	2.88834e+07	10	8.99015e+07	8.88755e+07	0.324987	0.735175
10	1.79173e+07	1.5117e+07	10	5.35354e+07	5.2717e+07	0.286757	0.587635					11	4.47703e+07	4.15019e+07	11	9.08587e+07	8.98327e+07	0.461991	1	ApolloF/F DNA-PKcs-/- Ku70-/- no Cre
11	60828406	5.80281e+07	11	6.4665e+07	6.38467e+07	0.908867	1.86249					12	3.76287e+07	3.43604e+07	12	75670218	7.46443e+07	0.460322	0.996388	ApolloF/F DNA-PKcs-/- Ku70-/- + Cre
12	2.08627e+07	1.80624e+07	12	5.50346e+07	5.42163e+07	0.333155	0.682715					13	2.35893e+07	2.0321e+07	13	6.33947e+07	6.23688e+07	0.32582	0.705251
13	2.80027e+06		13	818349				background				14	3.17807e+07	2.85123e+07	14	6.68507e+07	6.58248e+07	0.433155	0.937583
Fig.2b_expI
Gel A												Gel B
	native	native-bg		denatured	denatured-bg	native/denatured	normalized						native	native-bg		denatured	denatured-bg	native/denatured	normalized
10	2.35692e+06	1.42322e+06	10	1.79607e+07	1.78257e+07	0.079841	1	ApolloF/F DNA-PKcs+/+ Ku70+/+ no Cre				9	2306321	1.72266e+06	9	729241	666041	2.58641	1
Copy of 10	1.95542e+06	1.02172e+06	Copy of 10	1.89906e+07	1.88557e+07	0.0541866	0.678681	ApolloF/F DNA-PKcs+/+ Ku70+/+ + Cre				Copy of 9	2.04936e+06	1.4657e+06	Copy of 9	887998	824799	1.77704	0.687067
Copy (2) of 10	2.1811e+06	1.24741e+06	Copy (2) of 10	1.80765e+07	1.79416e+07	0.0695261	0.870807					Copy (2) of 9	1.84468e+06	1.26101e+06	Copy (2) of 9	708963	645764	1.95274	0.755001
Copy (3) of 10	2.14457e+06	1.21088e+06	Copy (3) of 10	2.07509e+07	2.06159e+07	0.058735	0.735649					Copy (3) of 9	1.84633e+06	1.26266e+06	Copy (3) of 9	824536	761336	1.65848	0.641228
Copy (4) of 10	2.45215e+06	1.51846e+06	Copy (4) of 10	1.90268e+07	1.88919e+07	0.0803764	1	ApolloF/F DNA-PKcs-/- Ku70+/+ no Cre				Copy (4) of 9	2.61554e+06	2.03188e+06	Copy (4) of 9	791853	728654	2.78854	1	ApolloF/F DNA-PKcs+/+ Ku70-/- no Cre
Copy (5) of 10	2.29964e+06	1.36595e+06	Copy (5) of 10	1.90691e+07	1.89341e+07	0.0721423	0.897557	ApolloF/F DNA-PKcs-/- Ku70+/+ + Cre				Copy (5) of 9	2.62598e+06	2.04231e+06	Copy (5) of 9	767534	704335	2.89963	1.03984	ApolloF/F DNA-PKcs+/+ Ku70-/- + Cre
Copy (6) of 10	2.14606e+06	1.21237e+06	Copy (6) of 10	1.94566e+07	1.93216e+07	0.0627468	0.780662					Copy (6) of 9	2.60491e+06	2.02124e+06	Copy (6) of 9	848066	784866	2.57527	0.92352
Copy (7) of 10	2.1198e+06	1.18611e+06	Copy (7) of 10	1.96286e+07	19493609	0.060846	0.757013					Copy (7) of 9	2.58436e+06	2.0007e+06	Copy (7) of 9	1.00465e+06	941451	2.12512	0.762091
Copy (8) of 10	933694		Copy (8) of 10	134960				background				Copy (8) of 9	1.96541e+06	1.38175e+06	Copy (8) of 9	748786	685586	2.01543	1	ApolloF/F DNA-PKcs-/- Ku70-/- no Cre
												Copy (9) of 9	2.40384e+06	1.82017e+06	Copy (9) of 9	939253	876053	2.07769	1.0309	ApolloF/F DNA-PKcs-/- Ku70-/- + Cre
												Copy (10) of 9	1.75735e+06	1.17368e+06	Copy (10) of 9	611130	547931	2.14203	1.06282
												Copy (11) of 9	2.25412e+06	1670460	Copy (11) of 9	887074	823875	2.02757	1.00602
												Copy (12) of 9	2.32957e+06	1.7459e+06	Copy (12) of 9	931994	868794	2.00957	1
												Copy (13) of 9	1.68276e+06	1099100	Copy (13) of 9	784472	721273	1.52383	0.758289
												Copy (14) of 9	2.38317e+06	1.7995e+06	Copy (14) of 9	967994	904795	1.98885	0.989691
												Copy (15) of 9	583665		Copy (15) of 9	63199.6				background
Fig.2b_expII
Gel A												Gel B
	native	native-bg		denatured	denatured-bg	native/denatured	normalized						native	native-bg		denatured	denatured-bg	native/denatured	normalized
16	2.1183e+06	951173	16	1.5245e+07	1.51158e+07	0.0629258	1					1	582851	286550	1	2.03364e+06	1.97984e+06	0.144734	1
Copy of 16	2.18337e+06	1.01624e+06	Copy of 16	1.63385e+07	1.62093e+07	0.0626951	0.996333					Copy of 1	721886	425585	Copy of 1	3.07256e+06	3.01876e+06	0.14098	0.97406
Copy (2) of 16	2.79958e+06	1.63245e+06	Copy (2) of 16	1.66785e+07	1.65493e+07	0.0986417	1	ApolloF/F DNA-PKcs+/+ Ku70+/+ no Cre				Copy (2) of 1	554041	257740	Copy (2) of 1	3.37087e+06	3.31707e+06	0.077701	0.536852
Copy (3) of 16	2.23157e+06	1.06444e+06	Copy (3) of 16	1.58152e+07	1.56859e+07	0.0678594	0.687938					Copy (3) of 1	582749	286448	Copy (3) of 1	3.50623e+06	3.45243e+06	0.0829701	0.573258
Copy (4) of 16	2.10837e+06	941239	Copy (4) of 16	1.74361e+07	1.73069e+07	0.0543853	0.551342	ApolloF/F DNA-PKcs+/+ Ku70+/+ + Cre				Copy (4) of 1	824198	527897	Copy (4) of 1	3.59606e+06	3.54226e+06	0.149028	1	ApolloF/F DNA-PKcs+/+ Ku70-/- no Cre
Copy (5) of 16	2.11916e+06	952031	Copy (5) of 16	1.75706e+07	1.74413e+07	0.0545848	0.553364					Copy (5) of 1	921532	625231	Copy (5) of 1	4.16024e+06	4.10643e+06	0.152256	1.02166
Copy (6) of 16	2.41211e+06	1.24499e+06	Copy (6) of 16	1.21782e+07	1.2049e+07	0.103327	1	ApolloF/F DNA-PKcs-/- Ku70+/+ no Cre				Copy (6) of 1	747220	450919	Copy (6) of 1	3.50165e+06	3.44785e+06	0.130783	0.87757	ApolloF/F DNA-PKcs+/+ Ku70-/- + Cre
Copy (7) of 16	2.26816e+06	1.10103e+06	Copy (7) of 16	1.14253e+07	1.1296e+07	0.0974702	0.943316					Copy (7) of 1	951647	655346	Copy (7) of 1	4.7106e+06	4.65679e+06	0.140729	0.944312
Copy (8) of 16	2.46515e+06	1.29802e+06	Copy (8) of 16	1.31956e+07	1.30663e+07	0.0993412	0.961423	ApolloF/F DNA-PKcs-/- Ku70+/+ + Cre				Copy (8) of 1	708213	411912	Copy (8) of 1	3.06292e+06	3.00912e+06	0.136888	1	ApolloF/F DNA-PKcs-/- Ku70-/- no Cre
Copy (9) of 16	2.35696e+06	1.18983e+06	Copy (9) of 16	1.37159e+07	1.35867e+07	0.0875737	0.847538					Copy (9) of 1	683759	387458	Copy (9) of 1	3.09808e+06	3.04428e+06	0.127274	0.929772
Copy (10) of 16	2.70892e+06	1.54179e+06	Copy (10) of 16	2.78504e+07	2.77212e+07	0.0556177	1					Copy (10) of 1	673362	377061	Copy (10) of 1	3.10844e+06	3.05464e+06	0.123439	0.901751	ApolloF/F DNA-PKcs-/- Ku70-/- + Cre
Copy (11) of 16	2.27929e+06	1.11216e+06	Copy (11) of 16	2.4268e+07	2.41388e+07	0.0460737	0.828399					Copy (11) of 1	713606	417305	Copy (11) of 1	3.4076e+06	3.3538e+06	0.124428	0.908976
Copy (12) of 16	2.16339e+06	996262	Copy (12) of 16	2.00868e+07	1.99575e+07	0.0499191	0.897539					Copy (12) of 1	296301		Copy (12) of 1	53801.2				background
Copy (13) of 16	2.37702e+06	1.2099e+06	Copy (13) of 16	2.38178e+07	2.36886e+07	0.0510751	0.918324
Copy (14) of 16	1.16713e+06		Copy (14) of 16	129248				background
Fig.2b_expIII
Gel A												Gel B
	native	native-bg		denatured	denatured-bg	native/denatured	normalized					Normalized	native	native-bg		denatured	denatured-bg	native/denatured	normalized
1	356821	273844	1	1.216e+07	1.19234e+07	0.0229669	1	ApolloF/F DNA-PKcs+/+ Ku70+/+ no Cre				1	1.04143e+06	787229	1	6.73941e+06	6.63842e+06	0.118587	1
Copy of 1	257633	174656	Copy of 1	1.17358e+07	1.14993e+07	0.0151884	0.661319					Copy of 1	934602	680401	Copy of 1	7.3762e+06	7.2752e+06	0.0935234	0.788649
Copy (2) of 1	235941	152964	Copy (2) of 1	1.35616e+07	1.33251e+07	0.0114794	0.499825	ApolloF/F DNA-PKcs+/+ Ku70+/+ + Cre				Copy (2) of 1	836153	581952	Copy (2) of 1	7.08799e+06	6.987e+06	0.0832907	0.702361
Copy (3) of 1	193430	110453	Copy (3) of 1	1.25945e+07	1.2358e+07	0.00893777	0.389159					Copy (3) of 1	869053	614852	Copy (3) of 1	7.82393e+06	7.72293e+06	0.0796138	0.671355
Copy (4) of 1	265014	182037	Copy (4) of 1	1.20965e+07	1.186e+07	0.0153488	1	ApolloF/F DNA-PKcs-/- Ku70+/+ no Cre				Copy (4) of 1	1.18171e+06	927514	Copy (4) of 1	7.40414e+06	7.30314e+06	0.127002	1	ApolloF/F DNA-PKcs+/+ Ku70-/- no Cre
Copy (5) of 1	212678	129701	Copy (5) of 1	1.02963e+07	1.00598e+07	0.012893	0.839998					Copy (5) of 1	1.32696e+06	1.07276e+06	Copy (5) of 1	8.05959e+06	7.95859e+06	0.134793	1.06135
Copy (6) of 1	229304	146327	Copy (6) of 1	1.15953e+07	1.13588e+07	0.0128823	0.839301	ApolloF/F DNA-PKcs-/- Ku70+/+ + Cre				Copy (6) of 1	1.68082e+06	1.42662e+06	Copy (6) of 1	1.07577e+07	1.06567e+07	0.133871	1.05409	ApolloF/F DNA-PKcs+/+ Ku70-/- + Cre
Copy (7) of 1	200707	117730	Copy (7) of 1	1.07194e+07	1.04829e+07	0.0112306	0.731693					Copy (7) of 1	1.03337e+06	779174	Copy (7) of 1	6.82799e+06	6.727e+06	0.115828	0.912016
Copy (8) of 1	82977.1		Copy (8) of 1	236516				background				Copy (8) of 1	865259	611059	Copy (8) of 1	5.96318e+06	5.86218e+06	0.104237	1	ApolloF/F DNA-PKcs-/- Ku70-/- no Cre
												Copy (9) of 1	1.01265e+06	758451	Copy (9) of 1	7.08518e+06	6.98418e+06	0.108596	1.04181
												Copy (10) of 1	1.26414e+06	1.00994e+06	Copy (10) of 1	9.13667e+06	9.03567e+06	0.111773	1.07229	ApolloF/F DNA-PKcs-/- Ku70-/- + Cre
												Copy (11) of 1	1.16532e+06	911121	Copy (11) of 1	8.66911e+06	8.56811e+06	0.106339	1.02016
												Copy (12) of 1	869848	615647	Copy (12) of 1	5.56506e+06	5.46406e+06	0.112672	1
												Copy (13) of 1	636630	382430	Copy (13) of 1	5.30164e+06	5.20064e+06	0.0735351	0.652647
												Copy (14) of 1	254201		Copy (14) of 1	100997				background

## Sheet: Fig.2c,d
Fig.2c, d
Experiment 1
lane	native	denatured	native/denatured	normalized
1	69910.4	82846.2	0.843857	1	ApolloF/F vec no Cre
2	54901.8	96477.1	0.569065	0.674362	ApolloF/F vec plus Cre
3	16649.8	36734.9	0.453242	1	ApolloF/F shLig3 no Cre
4	13633.3	39997.6	0.340854	0.752034	ApolloF/F shLig3 plus Cre
5	18710.5	48417.3	0.386442	1	ApolloF/F shPolQ no Cre
6	19250.7	64348	0.299165	0.774152	ApolloF/F shPolQ plus Cre
Experiment 2
lane	native	denatured	native/denatured	normalized
1	11396.3	45430.8	0.250849	1	ApolloF/F vec no Cre
2	13639.4	68558.9	0.198944	0.793084	ApolloF/F vec plus Cre
3	14182.7	59193.6	0.239598	1	ApolloF/F shLig3 no Cre
4	17223.3	81843	0.210443	0.878314	ApolloF/F shLig3 plus Cre
5	24384.1	88909	0.274259	1	ApolloF/F shPolQ no Cre
6	9836.48	64310.2	0.152954	0.557699	ApolloF/F shPolQ plus Cre
Experiment 3
lane	native	denatured	native/denatured	normalized
1	50944.3	76529.8	0.665679	1	ApolloF/F vec no Cre
2	46073.7	74259.2	0.620444	0.932046	ApolloF/F vec plus Cre
3	47308.6	70635.4	0.669758	1	ApolloF/F shLig3 no Cre
4	43044	70508.2	0.610483	0.911498	ApolloF/F shLig3 plus Cre
5	45776.9	70211.5	0.651985	1	ApolloF/F shPolQ no Cre
6	53083.6	94948.2	0.55908	0.857503	ApolloF/F shPolQ plus Cre
Experiment 4
lane	native	denatured	native/denatured	normalized
1	48539	61248.2	0.792497	1	ApolloF/F vec no Cre
2	51610.8	83707.7	0.61656	0.777996	ApolloF/F vec plus Cre
3	49516	82485.3	0.600301	1	ApolloF/F shLig3 no Cre
4	46692.1	92788.6	0.50321	0.838262	ApolloF/F shLig3 plus Cre
5	41833.8	92118.3	0.454131	1	ApolloF/F shPolQ no Cre
6	39560.4	93163.2	0.424635	0.93505	ApolloF/F shPolQ plus Cre

## Sheet: Fig.2e,f
Fig. 2f
Fig. 2e, f_Experiment I		Native			Denatured		N/D	normalized
		Area			Area
1	Ku70F/+ no Cre	78035.6		1	98937.3		0.788738	1
2	Ku70F/+ + Cre	69722.1		2	87156.9		0.799961	1.01423
3	Ku70F/F.1 no Cre	69171.3		3	87170.8		0.793514	1
4	Ku70F/F.1 + Cre	74307.5		4	92280.1		0.805239	1.01478
5	Ku70F/F.2 no Cre	75210.5		5	97132.5		0.774308	1
6	Ku70F/F.2 + Cre	73307.8		6	90901.7		0.806452	1.04151
Fig. 2f_Experiment II		Area
1	Ku70F/+ no Cre	42245.7		1	91704.9		0.46067	1
2	Ku70F/+ + Cre	33578.1		2	85430.1		0.393048	0.853208
3	/	44116.5		3	81083.1		0.544089
4	/	21464.3		4	78467		0.273545
5	Ku70F/F.2 no Cre	39810.1		5	96205		0.413805	1
6	Ku70F/F.2 + Cre	32767.4		6	96835.6		0.338382	0.817734
Fig. 2f_Experiment III		Area
1	Ku70F/+ no Cre	54637		7	98070.8		0.557118	1
2	Ku70F/+ + Cre	51294.3		8	101696		0.504391	0.905358
3	Ku70F/F.1 no Cre	46524.7		9	88906.4		0.5233	1
4	Ku70F/F.1 + Cre	46380.5		10	92599.7		0.500871	0.957139
5	Ku70F/F.2 no Cre	48393.3		11	94691.4		0.511063	1
6	Ku70F/F.2 + Cre	47734.6		12	97306.3		0.490561	0.959883
