# Supplementary material for: DNA-PK and the TRF2 iDDR inhibit MRN-initiated resection at leading-end telomeres
Source: Nat Struct Mol Biol. 2023 Aug 31;30(9):1346–56. doi: 10.1038/s41594-023-01072-x (PMC10497418; doi:10.1038/s41594-023-01072-x)
Supplement: Source Data Fig. 3 — Scoring of telomere fusions. [file 41594_2023_1072_MOESM8_ESM.xlsx]

## Sheet: Fig.3c
Fig.3c_expI
ApolloF/F + EV no cre					ApolloF/F + EV + Cre					ApolloF/F DNA-PKcs-/- + EV no cre					ApolloF/F DNA-PKcs-/- + EV + cre	EV				ApolloF/F DNA-PKcs-/- + sgNBS1 no cre					ApolloF/F DNA-PKcs-/- + sgNBS1 + cre
	chomosome	lea/lea	%			chomosome	lea/lea	%			chomosome	lea/lea	%			chomosome	lea/lea	%			chomosome	lea/lea	%			chomosome	lea/lea	%
20211221_WT_no_EV_04	72		0		20211221_WT_CRE_EV_02	98	3	1.53061224		20211221_Dnull_nt_EV_01	73	1	0.68493151		20211221_Dnull_CRE_EV_01	82		0		20211221_Dnull_nt_gNBS1_01	33		0		20211221_DNAPKnull_CRE_gRNANBS1_01	67		0
20211221_WT_no_EV_05	49		0		20211221_WT_CRE_EV_03	25	3	6		20211221_Dnull_nt_EV_02	72	1	0.69444444		20211221_Dnull_CRE_EV_03	71	1	0.70422535		20211221_Dnull_nt_gNBS1_02	69	1	0.72463768		20211221_DNAPKnull_CRE_gRNANBS1_02	75		0
20211221_WT_no_EV_08	63		0		20211221_WT_CRE_EV_04	56	1	0.89285714		20211221_Dnull_nt_EV_04	100	1	0.5		20211221_Dnull_CRE_EV_05	73		0		20211221_Dnull_nt_gNBS1_04	79		0		20211221_DNAPKnull_CRE_gRNANBS1_03	106	4	1.88679245
20211221_WT_no_EV_09	75		0		20211221_WT_CRE_EV_05	32	2	3.125		20211221_Dnull_nt_EV_05	152		0		20211221_Dnull_CRE_EV_08	51		0		20211221_Dnull_nt_gNBS1_05	56		0		20211221_DNAPKnull_CRE_gRNANBS1_04	65	1	0.76923077
20211221_WT_no_EV_10	55		0		20211221_WT_CRE_EV_06	73	2	1.36986301		20211221_Dnull_nt_EV_07	70		0		20211221_Dnull_CRE_EV_09	72	1	0.69444444		20211221_Dnull_nt_gNBS1_07	75		0		20211221_DNAPKnull_CRE_gRNANBS1_06	37	1	1.35135135
20211221_WT_no_EV_11	79		0		20211221_WT_CRE_EV_09	25	4	8		20211221_Dnull_nt_EV_09	76	1	0.65789474		20211221_Dnull_CRE_EV_11	69		0		20211221_Dnull_nt_gNBS1_08	77	2	1.2987013		20211221_DNAPKnull_CRE_gRNANBS1_07	217	5	1.15207373
20211221_WT_no_EV_12	103		0		20211221_WT_CRE_EV_11	84	10	5.95238095		20211221_Dnull_nt_EV_10	63		0		20211221_Dnull_CRE_EV_12	68		0		20211221_Dnull_nt_gNBS1_09	75		0		20211221_DNAPKnull_CRE_gRNANBS1_08	118	5	2.11864407
20211221_WT_no_EV_13	82	1	0.6097561		20211221_WT_CRE_EV_12	104	3	1.44230769		20211221_Dnull_nt_EV_12	68	1	0.73529412		20211221_Dnull_CRE_EV_13	59		0		20211221_Dnull_nt_gNBS1_10	25		0		20211221_DNAPKnull_CRE_gRNANBS1_09	126		0
20211221_WT_no_EV_14	80		0		20211221_WT_CRE_EV_13	93	5	2.68817204		20211221_Dnull_nt_EV_16	74		0		20211221_Dnull_CRE_EV_14	82		0		20211221_Dnull_nt_gNBS1_12	73		0		20211221_DNAPKnull_CRE_gRNANBS1_14	91	2	1.0989011
20211221_WT_no_EV_15	67		0		20211221_WT_CRE_EV_14	80	8	5		20211221_Dnull_nt_EV_18	70		0		20211221_Dnull_CRE_EV_15	58		0		20211221_Dnull_nt_gNBS1_13	81		0		20211221_DNAPKnull_CRE_gRNANBS1_15	69	1	0.72463768
Fig.3c_expI
ApolloF/F + EV no cre					ApolloF/F + EV + Cre					ApolloF/F DNA-PKcs-/- + EV no cre					ApolloF/F DNA-PKcs-/- + EV + cre	EV				ApolloF/F DNA-PKcs-/- + sgNBS1 no cre					ApolloF/F DNA-PKcs-/- + sgNBS1 + cre
	chomosome	lea/lea	%			chomosome	lea/lea	%			chomosome	lea/lea	%			chomosome	lea/lea	%			chomosome	lea/lea	%			chomosome	lea/lea	%
20220214_WT_nt_EV_01	88		0		20220214_WT_CRE_EV_03	60	5	4.16666667		20220214_Dnull_nt_EV_01	107		0		20220214_Dnull_CRE_EV_01	70		0		20220214_Dnull_nt_gNBS1_02	137	2	0.72992701		20220214_Dnull_CRE_gNBS1_02	179	2	0.55865922
20220214_WT_nt_EV_03	59		0		20220214_WT_CRE_EV_06	82		0		20220214_Dnull_nt_EV_03	70		0		20220214_Dnull_CRE_EV_03	60		0		20220214_Dnull_nt_gNBS1_03	75		0		20220214_Dnull_CRE_gNBS1_03	95		0
20220214_WT_nt_EV_04	77		0		20220214_WT_CRE_EV_07	99	6	3.03030303		20220214_Dnull_nt_EV_04	69		0		20220214_Dnull_CRE_EV_05	98		0		20220214_Dnull_nt_gNBS1_04	56		0		20220214_Dnull_CRE_gNBS1_04	66	2	1.51515152
20220214_WT_nt_EV_05	80		0		20220214_WT_CRE_EV_08	50		0		20220214_Dnull_nt_EV_05	69		0		20220214_Dnull_CRE_EV_08	43	1	1.1627907		20220214_Dnull_nt_gNBS1_05	66		0		20220214_Dnull_CRE_gNBS1_05	70	1	0.71428571
20220214_WT_nt_EV_06	96		0		20220214_WT_CRE_EV_10	93		0		20220214_Dnull_nt_EV_07	133		0		20220214_Dnull_CRE_EV_09	296		0		20220214_Dnull_nt_gNBS1_06	62		0		20220214_Dnull_CRE_gNBS1_07	69	1	0.72463768
20220214_WT_nt_EV_08	102	1	0.49019608		20220214_WT_CRE_EV_12	77		0		20220214_Dnull_nt_EV_08	56		0		20220214_Dnull_CRE_EV_11	30		0		20220214_Dnull_nt_gNBS1_07	75		0		20220214_Dnull_CRE_gNBS1_11	56	2	1.78571429
20220214_WT_nt_EV_10	30		0		20220214_WT_CRE_EV_16	93	4	2.15053763		20220214_Dnull_nt_EV_09	66		0		20220214_Dnull_CRE_EV_12	25		0		20220214_Dnull_nt_gNBS1_08	71	1	0.70422535		20220214_Dnull_CRE_gNBS1_12	96	1	0.52083333
20220214_WT_nt_EV_13	98		0		20220214_WT_CRE_EV_17	106	6	2.83018868		20220214_Dnull_nt_EV_10	83		0		20220214_Dnull_CRE_EV_13	147		0		20220214_Dnull_nt_gNBS1_09	68		0		20220214_Dnull_CRE_gNBS1_13	70	1	0.71428571
20220214_WT_nt_EV_15	97		0		20220214_WT_CRE_EV_18	87	10	5.74712644		20220214_Dnull_nt_EV_12	106	1	0.47169811		20220214_Dnull_CRE_EV_14	78		0		20220214_Dnull_nt_gNBS1_11	48		0		20220214_Dnull_CRE_gNBS1_14	50	1	1
20220214_WT_nt_EV_16	139	1	0.35971223		20220214_WT_CRE_EV_19	105	9	4.28571429		20220214_Dnull_nt_EV_13	64		0		20220214_Dnull_CRE_EV_15	46		0		20220214_Dnull_nt_gNBS1_13	67	1	0.74626866		20220214_Dnull_CRE_gNBS1_15	67		0
Fig.3c_experiment III
ApolloF/F + EV no cre					ApolloF/F + EV + Cre					ApolloF/F DNA-PKcs-/- + EV no cre					ApolloF/F DNA-PKcs-/- + EV + cre	EV				ApolloF/F DNA-PKcs-/- + sgNBS1 no cre					ApolloF/F DNA-PKcs-/- + sgNBS1 + cre
	chomosome	lea/lea	%			chomosome	lea/lea	%			chomosome	lea/lea	%			chomosome	lea/lea	%			chomosome	lea/lea	%			chomosome	lea/lea	%
20220411_WT_nt_EV_01	78		0		20220411_WT_CRE_EV_01	72	2	1.388888889		20220411_Dnull_nt_EV_04	61		0		20220411_Dnull_CRE_EV_03	35		0		20220411_Dnull_nt_gNBS1_06	79		0		20220411_Dnull_CRE_gNBS1_02	56	2	1.785714286
20220411_WT_nt_EV_02	85		0		20220411_WT_CRE_EV_02	107	4	1.869158879		20220411_Dnull_nt_EV_05	90		0		20220411_Dnull_CRE_EV_05	56		0		20220411_Dnull_nt_gNBS1_07	76		0		20220411_Dnull_CRE_gNBS1_04	72	3	2.083333333
20220411_WT_nt_EV_03	39		0		20220411_WT_CRE_EV_03	26	1	1.923076923		20220411_Dnull_nt_EV_06	66		0		20220411_Dnull_CRE_EV_06	34		0		20220411_Dnull_nt_gNBS1_10	105	1	0.476190476		20220411_Dnull_CRE_gNBS1_05	85	1	0.588235294
20220411_WT_nt_EV_04	89		0		20220411_WT_CRE_EV_04	126	5	1.984126984		20220411_Dnull_nt_EV_07	68		0		20220411_Dnull_CRE_EV_07	54		0		20220411_Dnull_nt_gNBS1_11	70		0		20220411_Dnull_CRE_gNBS1_06	39	1	1.282051282
20220411_WT_nt_EV_06	78	1	0.641025641		20220411_WT_CRE_EV_05	148	6	2.027027027		20220411_Dnull_nt_EV_08	82		0		20220411_Dnull_CRE_EV_08	71		0		20220411_Dnull_nt_gNBS1_12	81		0		20220411_Dnull_CRE_gNBS1_07	111	1	0.45045045
20220411_WT_nt_EV_07	73		0		20220411_WT_CRE_EV_06	79	4	2.53164557		20220411_Dnull_nt_EV_09	62	1	0.806451613		20220411_Dnull_CRE_EV_10	60		0		20220411_Dnull_nt_gNBS1_17	31	1	1.612903226		20220411_Dnull_CRE_gNBS1_08	85		0
20220411_WT_nt_EV_08	64	1	0.78125		20220411_WT_CRE_EV_08	70	7	5		20220411_Dnull_nt_EV_10	178	1	0.280898876		20220411_Dnull_CRE_EV_11	41		0		20220411_Dnull_nt_gNBS1_18	77		0		20220411_Dnull_CRE_gNBS1_09	81	1	0.617283951
20220411_WT_nt_EV_09	45	1	1.111111111		20220411_WT_CRE_EV_09	62	6	4.838709677		20220411_Dnull_nt_EV_12	81		0		20220411_Dnull_CRE_EV_12	76	1	0.657894737		20220411_Dnull_nt_gNBS1_19	77		0		20220411_Dnull_CRE_gNBS1_10	68	2	1.470588235
20220411_WT_nt_EV_10	113		0		20220411_WT_CRE_EV_10	45	1	1.111111111		20220411_Dnull_nt_EV_13	56		0		20220411_Dnull_CRE_EV_13	84		0		20220411_Dnull_nt_gNBS1_01	133	5	1.879699248		20220411_Dnull_CRE_gNBS1_13	80	5	3.125
20220411_WT_nt_EV_11	39		0		20220411_WT_CRE_EV_07	58	1	0.862068966		20220411_Dnull_nt_EV_16	49		0		20220411_Dnull_CRE_EV_14	38		0		20220411_Dnull_nt_gNBS1_03	58	1	0.862068966		20220411_Dnull_CRE_gNBS1_16a	78	2	1.282051282
