# Supplementary material for: DNA-PK and the TRF2 iDDR inhibit MRN-initiated resection at leading-end telomeres
Source: Nat Struct Mol Biol. 2023 Aug 31;30(9):1346–56. doi: 10.1038/s41594-023-01072-x (PMC10497418; doi:10.1038/s41594-023-01072-x)
Supplement: Source Data Fig. 4 — Quantification of telomere overhang gels. Scoring of telomere fusions. [file 41594_2023_1072_MOESM10_ESM.xlsx]

## Sheet: Fig.4b,c
Fig.4
Fig. 4 b, c_experiment II
	native	native-bg		denatured	denatured-bg	native/denatured	normalized		TRF2F/F Rosa-CreERT1 +
34	2.26746e+07	1.72053e+07	34	4.52054e+06	4.15319e+06	4.14267	1		EV no 4-OHT
Copy of 34	6.51043e+06	1.04115e+06	Copy of 34	5.32771e+06	4.96035e+06	0.209895	0.0506665		EV + 4-OHT
Copy (2) of 34	1.60326e+07	1.05634e+07	Copy (2) of 34	3.37862e+06	3.01126e+06	3.50795	1		TRF2 no 4-OHT
Copy (3) of 34	1.59618e+07	1.04925e+07	Copy (3) of 34	3.28976e+06	2.92241e+06	3.59036	1.02349		TRF2 + 4-OHT
Copy (4) of 34	1.59597e+07	1.04904e+07	Copy (4) of 34	2.87227e+06	2.50492e+06	4.18792	1		TRF2-DiDDR no 4-OHT
Copy (5) of 34	1.71689e+07	1.16996e+07	Copy (5) of 34	2682284	2.31493e+06	5.05397	1.2068		TRF2-DiDDR + 4-OHT
Copy (6) of 34	1.85606e+07	1.30914e+07	Copy (6) of 34	2.97572e+06	2.60837e+06	5.01899	1		TRF2-F120A no 4-OHT
Copy (7) of 34	1.45304e+07	9061091	Copy (7) of 34	2.57173e+06	2.20438e+06	4.1105	0.818989		TRF2-F120A + 4-OHT
Copy (8) of 34	1.75188e+07	1.20495e+07	Copy (8) of 34	2.43789e+06	2.07054e+06	5.81951	1		TRF2-F120ADiDDR no - 4-OHT
Copy (9) of 34	1.79652e+07	1.24959e+07	Copy (9) of 34	2.33038e+06	1.96303e+06	6.36565	1.09385		TRF2-F120ADiDDR + 4-OHT
Copy (10) of 34	5.46928e+06		Copy (10) of 34	367352					background
Fig. 4 c_experiment I
	native	native-bg		denatured	denatured-bg	native/denatured	normalized		TRF2F/F Rosa-CreERT1 +
1	6.82925e+06	3.80768e+06	1	1.37538e+08	1.26587e+08	0.0300795	1		EV no 4-OHT
Copy of 1	8.95155e+06	5.92998e+06	Copy of 1	2.41807e+08	2.30856e+08	0.0256869	0.853965		EV + 4-OHT
Copy (2) of 1	6.24496e+06	3.22339e+06	Copy (2) of 1	1.14572e+08	1.03622e+08	0.0311073	1		TRF2 no 4-OHT
Copy (3) of 1	6.09175e+06	3.07017e+06	Copy (3) of 1	1.08445e+08	9.74947e+07	0.0314907	1.01232		TRF2 + 4-OHT
Copy (4) of 1	6.47226e+06	3.45069e+06	Copy (4) of 1	1.0604e+08	9.5089e+07	0.036289	1		TRF2- F120A no 4-OHT
Copy (5) of 1	4.88361e+06	1.86204e+06	Copy (5) of 1	7.37336e+07	6.27831e+07	0.0296582	0.817279		TRF2- F120A + 4-OHT
Copy (6) of 1	7.34905e+06	4.32747e+06	Copy (6) of 1	1.11958e+08	1.01008e+08	0.042843	1		TRF2-DiDDR no 4-OHT
Copy (7) of 1	7.76822e+06	4.74664e+06	Copy (7) of 1	1.24536e+08	1.13585e+08	0.0417892	0.975403		TRF2-DiDDR + 4-OHT
Copy (8) of 1	6.85038e+06	3.8288e+06	Copy (8) of 1	7.5239e+07	6.42885e+07	0.0595565	1		TRF2-F120ADiDDR no - 4-OHT
Copy (9) of 1	6.16684e+06	3.14527e+06	Copy (9) of 1	6.88553e+07	5.79048e+07	0.054318	0.912041		TRF2-F120ADiDDR + 4-OHT
Copy (10) of 1	3.02157e+06		Copy (10) of 1	1.09505e+07					background
Fig. 4 c_experiment III
		native-bg		denatured	denatured-bg	native/denatured	normalized		TRF2F/F Rosa-CreERT1 +
1	7.09905e+06	5.74383e+06	1	7.05971e+07	7.0163e+07	0.081864	1		TRF2 no 4-OHT
Copy of 1	7.92e+06	6.56477e+06	Copy of 1	8.29545e+07	8.25204e+07	0.0795534	0.971775		TRF2 + 4-OHT
Copy (2) of 1	8.95025e+06	7.59503e+06	Copy (2) of 1	1.07164e+08	1.0673e+08	0.071161	1		TRF2-DiDDR no 4-OHT
Copy (3) of 1	9.59601e+06	8.24079e+06	Copy (3) of 1	1.06826e+08	1.06392e+08	0.0774569	1.08847		TRF2-DiDDR + 4-OHT
Copy (4) of 1	5.40094e+06	4.04571e+06	Copy (4) of 1	4.29813e+07	4.25473e+07	0.0950875	1		TRF2- F120A no 4-OHT
Copy (5) of 1	6.31296e+06	4.95774e+06	Copy (5) of 1	5.3564e+07	5.31299e+07	0.0933134	0.981343		TRF2- F120A + 4-OHT
Copy (6) of 1	6.23187e+06	4.87664e+06	Copy (6) of 1	5.44549e+07	5.40209e+07	0.0902734	1		TRF2-F120ADiDDR no - 4-OHT
Copy (7) of 1	7.78778e+06	6.43255e+06	Copy (7) of 1	5.75657e+07	5.71316e+07	0.112592	1.24723		TRF2-F120ADiDDR + 4-OHT
Copy (8) of 1	1.35523e+06		Copy (8) of 1	434069					background
Fig. 4 c_experiment IV
	native	native-bg		denatured	denatured-bg	native/denatured	normalized		TRF2F/F Rosa-CreERT1 +
1	4.52279e+06	3.3413e+06	1	4.1105e+07	4.07619e+07	0.0819711	1		TRF2- F120A no 4-OHT
Copy of 1	4.79107e+06	3.60957e+06	Copy of 1	4.84391e+07	4.8096e+07	0.0750494	0.915559		TRF2- F120A + 4-OHT
Copy (2) of 1	5.54947e+06	4.36797e+06	Copy (2) of 1	5.22145e+07	5.18715e+07	0.0842075	1		TRF2-DiDDR no 4-OHT
Copy (3) of 1	7.11284e+06	5.93134e+06	Copy (3) of 1	6.16857e+07	6.13427e+07	0.0966919	1.14826		TRF2-DiDDR + 4-OHT
Copy (4) of 1	6.3365e+06	5.155e+06	Copy (4) of 1	6.82182e+07	6.78752e+07	0.0759483	1		TRF2 no 4-OHT
Copy (5) of 1	5.93634e+06	4.75484e+06	Copy (5) of 1	6.525e+07	6.4907e+07	0.0732563	0.964555		TRF2 + 4-OHT
Copy (6) of 1	5.95153e+06	4.77003e+06	Copy (6) of 1	6.43055e+07	6.39625e+07	0.0745755	1		TRF2-F120ADiDDR no - 4-OHT
Copy (7) of 1	8.3551e+06	7.1736e+06	Copy (7) of 1	8.56257e+07	8.52826e+07	0.0841156	1.12793		TRF2-F120ADiDDR + 4-OHT
Copy (8) of 1	1.1815e+06		Copy (8) of 1	343076

## Sheet: Fig.4d,e
Fig. 4d, e
Fig. 4e,f_Experiment I
TRF2F/F Rosa-CreERT1 + 4-OHT +
TRF2					TRF2-DiDDR					TRF2-F120A					TRF2-F120ADiDDR
	chomosome	lea/lea	%			chomosome	lea/lea	%			chomosome	lea/lea	%			chomosome	lea/lea	%
20140812_f120dbasic.mvd2 - metapahses/wt_meta/4_1/20140812_4_2 1	30		0		20140812_f120dbasic.mvd2 - metapahses/wt_meta/4_1/20140812_4_3 1	29		0		20140812_f120dbasic.mvd2 - metapahses/wt_meta/4_1/20140812_4_6 1	66	6	4.54545		20140812_f120dbasic.mvd2 - metapahses/wt_meta/4_1/20140812_4_7 1	36		0
20140812_f120dbasic.mvd2 - metapahses/wt_meta/4_1/20140812_4_2 3	63		0		20140812_f120dbasic.mvd2 - metapahses/wt_meta/4_1/20140812_4_3 2	61		0		20140812_f120dbasic.mvd2 - metapahses/wt_meta/4_1/20140812_4_6 2	67	3	2.23881		20140812_f120dbasic.mvd2 - metapahses/wt_meta/4_1/20140812_4_7 2	57		0
20140812_f120dbasic.mvd2 - metapahses/wt_meta/4_1/20140812_4_2 4	43		0		20140812_f120dbasic.mvd2 - metapahses/wt_meta/4_1/20140812_4_3 4	61	2	1.63934		20140812_f120dbasic.mvd2 - metapahses/wt_meta/4_1/20140812_4_6 3	57	6	5.26316		20140812_f120dbasic.mvd2 - metapahses/wt_meta/4_1/20140812_4_7 3	67		0
20140812_f120dbasic.mvd2 - metapahses/wt_meta/4_1/20140812_4_2 5	29		0		20140812_f120dbasic.mvd2 - metapahses/wt_meta/4_1/20140812_4_3 8	63	1	0.793651		20140812_f120dbasic.mvd2 - metapahses/wt_meta/4_1/20140812_4_6 4	45		0		20140812_f120dbasic.mvd2 - metapahses/wt_meta/4_1/20140812_4_7 4	70		0
20140812_f120dbasic.mvd2 - metapahses/wt_meta/4_1/20140812_4_2 7	29	1	1.72414		20140812_f120dbasic.mvd2 - metapahses/wt_meta/4_1/20140812_4_3 10	127	1	0.393701		20140812_f120dbasic.mvd2 - metapahses/wt_meta/4_1/20140812_4_6 6	66	5	3.78788		20140812_f120dbasic.mvd2 - metapahses/wt_meta/4_1/20140812_4_7 6	54	1	0.925926
20140812_f120dbasic.mvd2 - metapahses/wt_meta/4_1/20140812_4_2 8	68		0		20140812_f120dbasic.mvd2 - metapahses/wt_meta/4_1/20140812_4_3 11	42		0		20140812_f120dbasic.mvd2 - metapahses/wt_meta/4_1/20140812_4_6 7	42	1	1.19048		20140812_f120dbasic.mvd2 - metapahses/wt_meta/4_1/20140812_4_7 7	41		0
20140812_f120dbasic.mvd2 - metapahses/wt_meta/4_1/20140812_4_2 10	62		0		20140812_f120dbasic.mvd2 - metapahses/wt_meta/4_1/20140812_4_3 13	61	3	2.45902		20140812_f120dbasic.mvd2 - metapahses/wt_meta/4_1/20140812_4_6 8	68	5	3.67647		20140812_f120dbasic.mvd2 - metapahses/wt_meta/4_1/20140812_4_7 9	53		0
20140812_f120dbasic.mvd2 - metapahses/wt_meta/4_1/20140812_4_2 11	44		0		20140812_f120dbasic.mvd2 - metapahses/wt_meta/4_1/20140812_4_3 14	57		0		20140812_f120dbasic.mvd2 - metapahses/wt_meta/4_1/20140812_4_6 10	64	4	3.125		20140812_f120dbasic.mvd2 - metapahses/wt_meta/4_1/20140812_4_7 13	50		0
20140812_f120dbasic.mvd2 - metapahses/wt_meta/4_1/20140812_4_2 14	63		0		20140812_f120dbasic.mvd2 - metapahses/wt_meta/4_1/20140812_4_3 7	64		0		20140812_f120dbasic.mvd2 - metapahses/wt_meta/4_1/20140812_4_6 12	28	4	7.14286		20140812_f120dbasic.mvd2 - metapahses/wt_meta/4_1/20140812_4_7 14	64	1	0.78125
20140812_f120dbasic.mvd2 - metapahses/wt_meta/4_1/20140812_4_2 12	50		0		20140812_f120dbasic.mvd2 - metapahses/wt_meta/4_1/20140812_4_3 6	52		0		20140812_f120dbasic.mvd2 - metapahses/wt_meta/4_1/20140812_4_6 15	65	5	3.84615		20140812_f120dbasic.mvd2 - metapahses/wt_meta/4_1/20140812_4_7 16	44		0
Fig. 4e,f_Experiment II
TRF2F/F Rosa-CreERT1 + 4-OHT +
TRF2					TRF2-DiDDR					TRF2-F120A					TRF2-F120ADiDDR
	chomosome	lea/lea	%			chomosome	lea/lea	%			chomosome	lea/lea	%			chomosome	lea/lea	%
20150827_wt_1	66		0		20150827_iDDR_1	66		0		20150827_F120_2	69	1	0.724638		20150827_f120iddr_5	58		0
20150827_wt_4	68		0		20150827_iDDR_2	181		0		20150827_F120_3	37	3	4.05405		20150827_f120iddr_8	80		0
20150827_wt_5	46		0		20150827_iDDR_4	117		0		20150827_F120_4	65	1	0.769231		20150827_f120iddr_10	61		0
20150827_wt_6	59		0		20150827_iDDR_6	70	2	1.42857		20150827_F120_6	61	5	4.09836		20150827_f120iddr_11	28		0
20150827_wt_7	74	2	1.35135		20150827_iDDR_7	70		0		20150827_F120_8	50	1	1		20150827_f120iddr_14	45		0
20150827_wt_8	59		0		20150827_iDDR_8	67		0		20150827_F120_9	64	3	2.34375		20150827_f120iddr_15	120		0
20150827_wt_10 a	69	3	2.17391		20150827_iDDR_9	70	1	0.714286		20150827_F120_10	47	2	2.12766		20150827_f120iddr_17	37		0
20150827_wt_10 b	47		0		20150827_iDDR_10	58	1	0.862069		20150827_F120_13	65	6	4.61538		20150827_f120iddr_1	25		0
20150827_wt_11	78		0		20150827_iDDR_11	26		0		20150827_F120_15	56	2	1.78571		20150827_f120iddr_3	28		0
20150827_wt_12	63		0		20150827_iDDR_12	56		0		20150827_F120_16	71		0		20150827_f120iddr_4	22		0
Fig. 4e,f_Experiment III
TRF2F/F Rosa-CreERT1 + 4-OHT +
TRF2					TRF2-DiDDR					TRF2-F120A	F120				TRF2-F120ADiDDR
	chomosome	lea/lea	%			chomosome	lea/lea	%			chomosome	lea/lea	%			chomosome	lea/lea	%
20220408_Trf2_IA_sample2_03	128	2	0.78125		20220408_Trf2_IA_sample4_01	80		0		20220408_Trf2_IA_sample3_01	72	3	2.08333		20220408_Trf2_IA_sample5_01	69		0
20220408_Trf2_IA_sample2_01	92		0		20220408_Trf2_IA_sample4_03	43		0		20220408_Trf2_IA_sample3_03	71		0		20220408_Trf2_IA_sample5_02	70	3	2.14286
20220408_Trf2_IA_sample2_02	93		0		20220408_Trf2_IA_sample4_04	27		0		20220408_Trf2_IA_sample3_04	71	2	1.40845		20220408_Trf2_IA_sample5_05	163		0
20220408_Trf2_IA_sample2_08	20		0		20220408_Trf2_IA_sample4_06	73		0		20220408_Trf2_IA_sample3_05	32	1	1.5625		20220408_Trf2_IA_sample5_06	126		0
20220408_Trf2_IA_sample2_09	84	1	0.595238		20220408_Trf2_IA_sample4_08	132	1	0.378788		20220408_Trf2_IA_sample3_06	63		0		20220408_Trf2_IA_sample5_07	179		0
20220408_Trf2_IA_sample2_13	42		0		20220408_Trf2_IA_sample4_10	20		0		20220408_Trf2_IA_sample3_07	106	4	1.88679		20220408_Trf2_IA_sample5_09	85		0
20220408_Trf2_IA_sample2_14	44		0		20220408_Trf2_IA_sample4_13	86		0		20220408_Trf2_IA_sample3_08	72	3	2.08333		20220408_Trf2_IA_sample5_10	189		0
20220408_Trf2_IA_sample2_15	187	3	0.802139		20220408_Trf2_IA_sample4_14	175	2	0.571429		20220408_Trf2_IA_sample3_09	99	3	1.51515		20220408_Trf2_IA_sample5_11	56		0
20220408_Trf2_IA_sample2_17	33		0		20220408_Trf2_IA_sample4_15	97		0		20220408_Trf2_IA_sample3_10	72	4	2.77778		20220408_Trf2_IA_sample5_13	61	1	0.819672
20220408_Trf2_IA_sample2_19	134	1	0.373134		20220408_Trf2_IA_sample4_16	71		0		20220408_Trf2_IA_sample3_02	68	1	0.735294		20220408_Trf2_IA_sample5_03	58		0
