# Supplementary material for: DNA-PK and the TRF2 iDDR inhibit MRN-initiated resection at leading-end telomeres
Source: Nat Struct Mol Biol. 2023 Aug 31;30(9):1346–56. doi: 10.1038/s41594-023-01072-x (PMC10497418; doi:10.1038/s41594-023-01072-x)
Supplement: Source Data Fig. 5 — Quantification of telomere overhang gels. Scoring of telomere fusions. [file 41594_2023_1072_MOESM12_ESM.xlsx]

## Sheet: Fig.5a,b
Fig.5a,b
TRF2F/F Nbs1F/+						TRF2F/F Nbs1F/-
Experiment 1	Native	Denatured	Native/Denatured	Normalized		Experiment 1	Native	Denatured	Native/Denatured	Normalized
WT	51446.4	31412.8	1.63776	1		WT	84445.5	83607.1	1.01003	1
∆iDDR	85565.9	66221	1.29213	0.788962		∆iDDR	69405.4	83627	0.82994	0.8217
F120A	62069.6	56215.5	1.10414	0.674177		F120A	72855.9	98676.2	0.738332	0.731002
F120A/∆iDDR	79317.9	38735.2	2.0477	1.25031		F120A/∆iDDR	60500.4	75775.6	0.798416	0.790489
Experiment 2	Native	Denatured	Native/Denatured	Normalized		Experiment 2	Native	Denatured	Native/Denatured	Normalized
WT	82081.5	62804.7	1.30693	1		WT	26484.9	77703.4	0.340846	1
∆iDDR	92306.5	63527.1	1.45303	1.11178		∆iDDR	24251.2	76832.4	0.315638	0.926044
F120A	37285.5	51923.9	0.71808	0.549439		F120A	24510.6	102388	0.23939	0.702342
F120A/∆iDDR	74185.8	50714	1.46283	1.11928		F120A/∆iDDR	20878.5	85455.4	0.244321	0.716808
Experiment 3	Native	Denatured	Native/Denatured	Normalized		Experiment 3	Native	Denatured	Native/Denatured	Normalized
WT	59244.1	80230.7	0.738421	1		WT	16394.2	108571	0.150999	1
∆iDDR	82141.7	101041	0.812954	1.10093		∆iDDR	16665.8	80924.7	0.205943	1.36387
F120A	42152	83112.6	0.507167	0.686827		F120A	8332.03	81952.2	0.101669	0.673312
F120A/∆iDDR	62617	81311.6	0.770087	1.04288		F120A/∆iDDR	8988.2	86306.2	0.104143	0.689695
Experiment 4	Native	Denatured	Native/Denatured	Normalized		Experiment 4	Native	Denatured	Native/Denatured	Normalized
WT	75032.7	101343	0.740381	1		WT	64374.5	95140.8	0.676624	1
∆iDDR	76019.1	89828.8	0.846266	1.14302		∆iDDR	50861.2	84198.9	0.60406	0.892756
F120A	54109.9	93954	0.57592	0.77787		F120A	39924.3	73702.5	0.541696	0.800586
F120A/∆iDDR	33673.8	75445.8	0.446332	0.602841		F120A/∆iDDR	34600.4	85709.2	0.403695	0.596631

## Sheet: Fig.5c,d
Fig.5a,b
TRF2F/F Nbs1F/+															TRF2F/F Nbs1F/-
Experiment 1					Experiment 2					Experiment 3					Experiment 1					Experiment 2					Experiment 3
WT					WT					WT					WT					WT					WT
image	telomeres	lead/lead fusions	%		image	telomeres	lead/lead fusions	%		image	telomeres	lead/lead fusions	%		image	telomeres	lead/lead fusions	%		image	telomeres	lead/lead fusions	%		image	telomeres	lead/lead fusions	%
Fplus_WT_img18_R3D_D3D_PRJ.tif	108	0	0		Fplus_replicate2_WT_img15_R3D_D3D_PRJ.tif	208	2	0.961538		Fplus_replicate3_WT_img16_R3D_D3D_PRJ.tif	276	2	0.724638		Fminus_WT_img07_R3D_D3D_PRJ.tif	116	2	1.72414		Fminus_replicate2_WT_img12_R3D_D3D_PRJ.tif	236	0	0		Fminus_replicate3_WT_img13_R3D_D3D_PRJ.tif	164	0	0
Fplus_WT_img12_R3D_D3D_PRJ.tif	236	0	0		Fplus_replicate2_WT_img16_R3D_D3D_PRJ.tif	220	0	0		Fplus_replicate3_WT_img11_R3D_D3D_PRJ.tif	800	12	1.5		Fminus_WT_img04_R3D_D3D_PRJ.tif	296	2	0.675676		Fminus_replicate2_WT_img13_R3D_D3D_PRJ.tif	88	0	0		Fminus_replicate3_WT_img20_R3D_D3D_PRJ.tif	224	0	0
Fplus_WT_img19_R3D_D3D_PRJ.tif	328	0	0		Fplus_replicate2_WT_img13_R3D_D3D_PRJ.tif	108	0	0		Fplus_replicate3_WT_img15_R3D_D3D_PRJ.tif	316	0	0		Fminus_WT_img03_R3D_D3D_PRJ.tif	280	0	0		Fminus_replicate2_WT_img06_R3D_D3D_PRJ.tif	220	0	0		Fminus_replicate3_WT_img03_R3D_D3D_PRJ.tif	80	0	0
Fplus_WT_img08_R3D_D3D_PRJ.tif	312	2	0.641026		Fplus_replicate2_WT_img11_R3D_D3D_PRJ.tif	232	0	0		Fplus_replicate3_WT_img02_R3D_D3D_PRJ.tif	452	6	1.32743		Fminus_WT_img05_R3D_D3D_PRJ.tif	288	0	0		Fminus_replicate2_WT_img03_R3D_D3D_PRJ.tif	180	0	0		Fminus_replicate3_WT_img17_R3D_D3D_PRJ.tif	132	0	0
Fplus_WT_img13_R3D_D3D_PRJ.tif	124	0	0		Fplus_replicate2_WT_img03_R3D_D3D_PRJ.tif	228	0	0		Fplus_replicate3_WT_img18_R3D_D3D_PRJ.tif	192	0	0		Fminus_WT_img01_R3D_D3D_PRJ.tif	324	0	0		Fminus_replicate2_WT_img19_R3D_D3D_PRJ.tif	124	0	0		Fminus_replicate3_WT_img10_R3D_D3D_PRJ.tif	104	0	0
Fplus_WT_img11_R3D_D3D_PRJ.tif	228	0	0		Fplus_replicate2_WT_img18_R3D_D3D_PRJ.tif	240	0	0		Fplus_replicate3_WT_img08_R3D_D3D_PRJ.tif	304	4	1.31579		Fminus_WT_img08_R3D_D3D_PRJ.tif	280	2	0.714286		Fminus_replicate2_WT_img04_R3D_D3D_PRJ.tif	88	0	0		Fminus_replicate3_WT_img06_R3D_D3D_PRJ.tif	136	0	0
Fplus_WT_img09_R3D_D3D_PRJ.tif	168	0	0		Fplus_replicate2_WT_img14_R3D_D3D_PRJ.tif	320	2	0.625		Fplus_replicate3_WT_img05_R3D_D3D_PRJ.tif	388	0	0		Fminus_WT_img10_R3D_D3D_PRJ.tif	272	0	0		Fminus_replicate2_WT_img14_R3D_D3D_PRJ.tif	84	2	2.38095		Fminus_replicate3_WT_img08_R3D_D3D_PRJ.tif	92	0	0
Fplus_WT_img17_R3D_D3D_PRJ.tif	256	2	0.78125		Fplus_replicate2_WT_img02_R3D_D3D_PRJ.tif	252	4	1.5873		Fplus_replicate3_WT_img01_R3D_D3D_PRJ.tif	316	2	0.632911		Fminus_WT_img02_R3D_D3D_PRJ.tif	312	4	1.28205		Fminus_replicate2_WT_img11_R3D_D3D_PRJ.tif	108	0	0		Fminus_replicate3_WT_img04_R3D_D3D_PRJ.tif	60	0	0
Fplus_WT_img16_R3D_D3D_PRJ.tif	156	0	0		Fplus_replicate2_WT_img19_R3D_D3D_PRJ.tif	304	0	0		Fplus_replicate3_WT_img03_R3D_D3D_PRJ.tif	328	0	0		Fminus_WT_img09_R3D_D3D_PRJ.tif	248	0	0		Fminus_replicate2_WT_img16_R3D_D3D_PRJ.tif	108	0	0		Fminus_replicate3_WT_img16_R3D_D3D_PRJ.tif	92	0	0
Fplus_WT_img06_R3D_D3D_PRJ.tif	352	2	0.568182		Fplus_replicate2_WT_img06_R3D_D3D_PRJ.tif	156	0	0		Fplus_replicate3_WT_img07_R3D_D3D_PRJ.tif	284	4	1.40845		Fminus_WT_img06_R3D_D3D_PRJ.tif	100	0	0		Fminus_replicate2_WT_img05_R3D_D3D_PRJ.tif	156	0	0		Fminus_replicate3_WT_img07_R3D_D3D_PRJ.tif	148	0	0
Fplus_WT_img07_R3D_D3D_PRJ.tif	268	4	1.49254		Fplus_replicate2_WT_img12_R3D_D3D_PRJ.tif	308	0	0		Fplus_replicate3_WT_img06_R3D_D3D_PRJ.tif	320	0	0		Fminus_WT_img19_R3D_D3D_PRJ.tif	220	0	0		Fminus_replicate2_WT_img01_R3D_D3D_PRJ.tif	192	0	0		Fminus_replicate3_WT_img09_R3D_D3D_PRJ.tif	96	0	0
Fplus_WT_img03_R3D_D3D_PRJ.tif	268	2	0.746269		Fplus_replicate2_WT_img05_R3D_D3D_PRJ.tif	252	0	0		Fplus_replicate3_WT_img12_R3D_D3D_PRJ.tif	320	0	0		Fminus_WT_img11_R3D_D3D_PRJ.tif	120	0	0		Fminus_replicate2_WT_img17_R3D_D3D_PRJ.tif	256	0	0		Fminus_replicate3_WT_img01_R3D_D3D_PRJ.tif	172	0	0
Fplus_WT_img05_R3D_D3D_PRJ.tif	248	12	4.83871		Fplus_replicate2_WT_img04_R3D_D3D_PRJ.tif	256	2	0.78125		Fplus_replicate3_WT_img04_R3D_D3D_PRJ.tif	536	0	0		Fminus_WT_img14_R3D_D3D_PRJ.tif	312	0	0		Fminus_replicate2_WT_img09_R3D_D3D_PRJ.tif	108	0	0		Fminus_replicate3_WT_img19_R3D_D3D_PRJ.tif	344	4	1.16279
Fplus_WT_img15_R3D_D3D_PRJ.tif	156	0	0		Fplus_replicate2_WT_img10_R3D_D3D_PRJ.tif	316	2	0.632911		Fplus_replicate3_WT_img09_R3D_D3D_PRJ.tif	332	2	0.60241		Fminus_WT_img17_R3D_D3D_PRJ.tif	144	0	0		Fminus_replicate2_WT_img20_R3D_D3D_PRJ.tif	240	0	0		Fminus_replicate3_WT_img15_R3D_D3D_PRJ.tif	204	0	0
Fplus_WT_img04_R3D_D3D_PRJ.tif	96	0	0												Fminus_WT_img22_R3D_D3D_PRJ.tif	92	0	0		Fminus_replicate2_WT_img10_R3D_D3D_PRJ.tif	272	2	0.735294		Fminus_replicate3_WT_img02_R3D_D3D_PRJ.tif	140	0	0
Fplus_WT_img10_R3D_D3D_PRJ.tif	224	2	0.892857		∆iDDR					∆iDDR					Fminus_WT_img12_R3D_D3D_PRJ.tif	256	0	0		Fminus_replicate2_WT_img02_R3D_D3D_PRJ.tif	72	0	0		Fminus_replicate3_WT_img14_R3D_D3D_PRJ.tif	120	0	0
Fplus_WT_img14_R3D_D3D_PRJ.tif	296	0	0		image	telomeres	lead/lead fusions	%		image	telomeres	lead/lead fusions	%		Fminus_WT_img21_R3D_D3D_PRJ.tif	296	0	0		Fminus_replicate2_WT_img18_R3D_D3D_PRJ.tif	236	0	0		Fminus_replicate3_WT_img12_R3D_D3D_PRJ.tif	248	0	0
					Fplus_replicate2_diDDR_img16_R3D_D3D_PRJ.tif	304	10	3.28947		Fplus_replicate3_diDDR_img02_R3D_D3D_PRJ.tif	308	0	0		Fminus_WT_img13_R3D_D3D_PRJ.tif	324	0	0		Fminus_replicate2_WT_img08_R3D_D3D_PRJ.tif	176	0	0
∆iDDR					Fplus_replicate2_diDDR_img17_R3D_D3D_PRJ.tif	172	0	0		Fplus_replicate3_diDDR_img04_R3D_D3D_PRJ.tif	320	2	0.625		Fminus_WT_img15_R3D_D3D_PRJ.tif	296	0	0							∆iDDR
image	telomeres	lead/lead fusions	%		Fplus_replicate2_diDDR_img10_R3D_D3D_PRJ.tif	72	0	0		Fplus_replicate3_diDDR_img20_R3D_D3D_PRJ.tif	236	0	0		Fminus_WT_img16_R3D_D3D_PRJ.tif	404	4	0.990099		∆iDDR					image	telomeres	lead/lead fusions	%
Fplus_deliDDR_img12_R3D_D3D_PRJ.tif	144	0	0		Fplus_replicate2_diDDR_img03_R3D_D3D_PRJ.tif	156	2	1.28205		Fplus_replicate3_diDDR_img09_R3D_D3D_PRJ.tif	384	0	0		Fminus_WT_img20_R3D_D3D_PRJ.tif	372	0	0		image	telomeres	lead/lead fusions	%		Fminus_replicate3_diDDR_img18_R3D_D3D_PRJ.tif	288	0	0
Fplus_deliDDR_img08_R3D_D3D_PRJ.tif	304	4	1.31579		Fplus_replicate2_diDDR_img11_R3D_D3D_PRJ.tif	284	2	0.704225		Fplus_replicate3_diDDR_img07_R3D_D3D_PRJ.tif	284	0	0		Fminus_WT_img18_R3D_D3D_PRJ.tif	284	0	0		Fminus_replicate2_diDDR_img13_R3D_D3D_PRJ.tif	504	38	7.53968		Fminus_replicate3_diDDR_img13_R3D_D3D_PRJ.tif	216	0	0
Fplus_deliDDR_img11_R3D_D3D_PRJ.tif	200	0	0		Fplus_replicate2_diDDR_img05_R3D_D3D_PRJ.tif	284	0	0		Fplus_replicate3_diDDR_img13_R3D_D3D_PRJ.tif	168	0	0		Fminus_WT_img23_R3D_D3D_PRJ.tif	372	2	0.537634		Fminus_replicate2_diDDR_img09_R3D_D3D_PRJ.tif	432	22	5.09259		Fminus_replicate3_diDDR_img06_R3D_D3D_PRJ.tif	140	0	0
Fplus_deliDDR_img05_R3D_D3D_PRJ.tif	296	0	0		Fplus_replicate2_diDDR_img09_R3D_D3D_PRJ.tif	108	0	0		Fplus_replicate3_diDDR_img11_R3D_D3D_PRJ.tif	356	2	0.561798							Fminus_replicate2_diDDR_img03_R3D_D3D_PRJ.tif	308	34	11.039		Fminus_replicate3_diDDR_img08_R3D_D3D_PRJ.tif	120	0	0
Fplus_deliDDR_img04_R3D_D3D_PRJ.tif	144	0	0		Fplus_replicate2_diDDR_img06_R3D_D3D_PRJ.tif	172	4	2.32558		Fplus_replicate3_diDDR_img16_R3D_D3D_PRJ.tif	140	0	0		∆iDDR					Fminus_replicate2_diDDR_img17_R3D_D3D_PRJ.tif	284	0	0		Fminus_replicate3_diDDR_img19_R3D_D3D_PRJ.tif	188	0	0
Fplus_deliDDR_img10_R3D_D3D_PRJ.tif	232	2	0.862069		Fplus_replicate2_diDDR_img20_R3D_D3D_PRJ.tif	236	0	0		Fplus_replicate3_diDDR_img19_R3D_D3D_PRJ.tif	300	2	0.666667		image	telomeres	lead/lead fusions	%		Fminus_replicate2_diDDR_img11_R3D_D3D_PRJ.tif	356	0	0		Fminus_replicate3_diDDR_img12_R3D_D3D_PRJ.tif	188	0	0
Fplus_deliDDR_img01_R3D_D3D_PRJ.tif	164	6	3.65854		Fplus_replicate2_diDDR_img08_R3D_D3D_PRJ.tif	316	2	0.632911		Fplus_replicate3_diDDR_img12_R3D_D3D_PRJ.tif	256	2	0.78125		Fminus_deliDDR_img02_R3D_D3D_PRJ.tif	168	2	1.19048		Fminus_replicate2_diDDR_img20_R3D_D3D_PRJ.tif	160	0	0		Fminus_replicate3_diDDR_img15_R3D_D3D_PRJ.tif	136	0	0
Fplus_deliDDR_img02_R3D_D3D_PRJ.tif	228	0	0		Fplus_replicate2_diDDR_img02_R3D_D3D_PRJ.tif	216	2	0.925926		Fplus_replicate3_diDDR_img14_R3D_D3D_PRJ.tif	228	0	0		Fminus_deliDDR_img08_R3D_D3D_PRJ.tif	308	6	1.94805		Fminus_replicate2_diDDR_img02_R3D_D3D_PRJ.tif	244	2	0.819672		Fminus_replicate3_diDDR_img05_R3D_D3D_PRJ.tif	204	0	0
Fplus_deliDDR_img03_R3D_D3D_PRJ.tif	284	4	1.40845		Fplus_replicate2_diDDR_img07_R3D_D3D_PRJ.tif	264	0	0		Fplus_replicate3_diDDR_img03_R3D_D3D_PRJ.tif	292	0	0		Fminus_deliDDR_img06_R3D_D3D_PRJ.tif	92	0	0		Fminus_replicate2_diDDR_img14_R3D_D3D_PRJ.tif	244	22	9.01639		Fminus_replicate3_diDDR_img03_R3D_D3D_PRJ.tif	232	2	0.862069
Fplus_deliDDR_img13_R3D_D3D_PRJ.tif	220	2	0.909091		Fplus_replicate2_diDDR_img01_R3D_D3D_PRJ.tif	140	0	0		Fplus_replicate3_diDDR_img08_R3D_D3D_PRJ.tif	220	0	0		Fminus_deliDDR_img04_R3D_D3D_PRJ.tif	468	12	2.5641		Fminus_replicate2_diDDR_img04_R3D_D3D_PRJ.tif	312	0	0		Fminus_replicate3_diDDR_img10_R3D_D3D_PRJ.tif	180	10	5.55556
					Fplus_replicate2_diDDR_img18_R3D_D3D_PRJ.tif	524	10	1.9084		Fplus_replicate3_diDDR_img01_R3D_D3D_PRJ.tif	296	0	0		Fminus_deliDDR_img01_R3D_D3D_PRJ.tif	64	0	0		Fminus_replicate2_diDDR_img19_R3D_D3D_PRJ.tif	236	2	0.847458		Fminus_replicate3_diDDR_img02_R3D_D3D_PRJ.tif	172	0	0
F120A										Fplus_replicate3_diDDR_img17_R3D_D3D_PRJ.tif	320	0	0		Fminus_deliDDR_img05_R3D_D3D_PRJ.tif	168	0	0		Fminus_replicate2_diDDR_img15_R3D_D3D_PRJ.tif	244	0	0		Fminus_replicate3_diDDR_img09_R3D_D3D_PRJ.tif	124	6	4.83871
image	telomeres	lead/lead fusions	%		F120A					Fplus_replicate3_diDDR_img10_R3D_D3D_PRJ.tif	180	0	0		Fminus_deliDDR_img07_R3D_D3D_PRJ.tif	268	2	0.746269		Fminus_replicate2_diDDR_img12_R3D_D3D_PRJ.tif	296	0	0		Fminus_replicate3_diDDR_img14_R3D_D3D_PRJ.tif	296	0	0
F120A_retry_img06_R3D_D3D_PRJ.tif	200	6	3		image	telomeres	lead/lead fusions	%		Fplus_replicate3_diDDR_img05_R3D_D3D_PRJ.tif	140	4	2.85714		Fminus_deliDDR_img03_R3D_D3D_PRJ.tif	132	2	1.51515		Fminus_replicate2_diDDR_img18_R3D_D3D_PRJ.tif	168	0	0		Fminus_replicate3_diDDR_img16_R3D_D3D_PRJ.tif	160	0	0
Fplus_F120A_img17_R3D_D3D_PRJ.tif	220	2	0.909091		Fplus_replicate2_F120A_img13_R3D_D3D_PRJ.tif	252	10	3.96825		Fplus_replicate3_diDDR_img06_R3D_D3D_PRJ.tif	312	2	0.641026		deliDDR_img14_R3D_D3D_PRJ.tif	236	8	3.38983		Fminus_replicate2_diDDR_img06_R3D_D3D_PRJ.tif	180	2	1.11111		Fminus_replicate3_diDDR_img01_R3D_D3D_PRJ.tif	84	0	0
F120A_retry_img05_R3D_D3D_PRJ.tif	288	12	4.16667		Fplus_replicate2_F120A_img06_R3D_D3D_PRJ.tif	392	24	6.12245		Fplus_replicate3_diDDR_img18_R3D_D3D_PRJ.tif	128	0	0		deliDDR_img19_R3D_D3D_PRJ.tif	488	18	3.68852		Fminus_replicate2_diDDR_img10_R3D_D3D_PRJ.tif	200	0	0		Fminus_replicate3_diDDR_img07_R3D_D3D_PRJ.tif	148	0	0
Fplus_F120A_img10_R3D_D3D_PRJ.tif	204	8	3.92157		Fplus_replicate2_F120A_img14_R3D_D3D_PRJ.tif	260	0	0		Fplus_replicate3_diDDR_img15_R3D_D3D_PRJ.tif	300	6	2		deliDDR_img09_R3D_D3D_PRJ.tif	268	0	0		Fminus_replicate2_diDDR_img01_R3D_D3D_PRJ.tif	344	18	5.23256		Fminus_replicate3_diDDR_img11_R3D_D3D_PRJ.tif	292	0	0
Fplus_F120A_img20_R3D_D3D_PRJ.tif	172	14	8.13953		Fplus_replicate2_F120A_img28_R3D_D3D_PRJ.tif	120	4	3.33333							deliDDR_img11_R3D_D3D_PRJ.tif	144	4	2.77778		Fminus_replicate2_diDDR_img07_R3D_D3D_PRJ.tif	284	2	0.704225		Fminus_replicate3_diDDR_img17_R3D_D3D_PRJ.tif	136	2	1.47059
Fplus_F120A_img04_R3D_D3D_PRJ.tif	336	0	0		Fplus_replicate2_F120A_img01_R3D_D3D_PRJ.tif	244	16	6.55738		F120A					deliDDR_img16_R3D_D3D_PRJ.tif	284	4	1.40845		Fminus_replicate2_diDDR_img08_R3D_D3D_PRJ.tif	224	0	0		Fminus_replicate3_diDDR_img20_R3D_D3D_PRJ.tif	160	0	0
F120A_retry_img08_R3D_D3D_PRJ.tif	272	10	3.67647		Fplus_replicate2_F120A_img29_R3D_D3D_PRJ.tif	324	4	1.23457		image	telomeres	lead/lead fusions	%		deliDDR_img10_R3D_D3D_PRJ.tif	288	0	0		Fminus_replicate2_diDDR_img16_R3D_D3D_PRJ.tif	1032	0	0
Fplus_F120A_img16_R3D_D3D_PRJ.tif	212	8	3.77358		Fplus_replicate2_F120A_img04_R3D_D3D_PRJ.tif	176	18	10.2273		Fplus_replicate3_F120A_img26_R3D_D3D_PRJ.tif	360	10	2.77778		deliDDR_img13_R3D_D3D_PRJ.tif	172	0	0							F120A
Fplus_F120A_img15_R3D_D3D_PRJ.tif	360	14	3.88889		Fplus_replicate2_F120A_img07_R3D_D3D_PRJ.tif	328	4	1.21951		Fplus_replicate3_F120A_img23_R3D_D3D_PRJ.tif	304	8	2.63158		deliDDR_img12_R3D_D3D_PRJ.tif	132	0	0		F120A					image	telomeres	lead/lead fusions	%
Fplus_F120A_img19_R3D_D3D_PRJ.tif	244	10	4.09836		Fplus_replicate2_F120A_img26_R3D_D3D_PRJ.tif	272	12	4.41176		Fplus_replicate3_F120A_img16_R3D_D3D_PRJ.tif	308	4	1.2987		deliDDR_img17_R3D_D3D_PRJ.tif	92	0	0		image	telomeres	lead/lead fusions	%		Fminus_replicate3_F120A_img03_R3D_D3D_PRJ.tif	232	8	3.44828
Fplus_F120A_img11_R3D_D3D_PRJ.tif	252	16	6.34921		Fplus_replicate2_F120A_img17_R3D_D3D_PRJ.tif	276	30	10.8696		Fplus_replicate3_F120A_img12_R3D_D3D_PRJ.tif	296	10	3.37838		deliDDR_img21_R3D_D3D_PRJ.tif	164	0	0		Fminus_replicate2_F120A_img13_R3D_D3D_PRJ.tif	112	8	7.14286		Fminus_replicate3_F120A_img07_R3D_D3D_PRJ.tif	156	4	2.5641
Fplus_F120A_img14_R3D_D3D_PRJ.tif	276	10	3.62319		Fplus_replicate2_F120A_img22_R3D_D3D_PRJ.tif	560	14	2.5		Fplus_replicate3_F120A_img05_R3D_D3D_PRJ.tif	108	0	0		deliDDR_img20_R3D_D3D_PRJ.tif	200	0	0		Fminus_replicate2_F120A_img02_R3D_D3D_PRJ.tif	388	18	4.63918		Fminus_replicate3_F120A_img02_R3D_D3D_PRJ.tif	204	16	7.84314
Fplus_F120A_img18_R3D_D3D_PRJ.tif	296	12	4.05405		Fplus_replicate2_F120A_img23_R3D_D3D_PRJ.tif	340	30	8.82353		Fplus_replicate3_F120A_img07_R3D_D3D_PRJ.tif	452	6	1.32743		deliDDR_img18_R3D_D3D_PRJ.tif	172	2	1.16279		Fminus_replicate2_F120A_img15_R3D_D3D_PRJ.tif	96	0	0		Fminus_replicate3_F120A_img05_R3D_D3D_PRJ.tif	220	8	3.63636
F120A_retry_img03_R3D_D3D_PRJ.tif	100	2	2		Fplus_replicate2_F120A_img03_R3D_D3D_PRJ.tif	188	10	5.31915		Fplus_replicate3_F120A_img20_R3D_D3D_PRJ.tif	312	8	2.5641							Fminus_replicate2_F120A_img12_R3D_D3D_PRJ.tif	132	4	3.0303		Fminus_replicate3_F120A_img19_R3D_D3D_PRJ.tif	264	16	6.06061
F120A_retry_img04_R3D_D3D_PRJ.tif	112	4	3.57143		Fplus_replicate2_F120A_img10_R3D_D3D_PRJ.tif	232	4	1.72414		Fplus_replicate3_F120A_img10_R3D_D3D_PRJ.tif	304	12	3.94737		F120A					Fminus_replicate2_F120A_img06_R3D_D3D_PRJ.tif	284	8	2.8169		Fminus_replicate3_F120A_img15_R3D_D3D_PRJ.tif	240	4	1.66667
Fplus_F120A_img09_R3D_D3D_PRJ.tif	304	4	1.31579							Fplus_replicate3_F120A_img01_R3D_D3D_PRJ.tif	296	10	3.37838		image	telomeres	lead/lead fusions	%		Fminus_replicate2_F120A_img04_R3D_D3D_PRJ.tif	308	10	3.24675		Fminus_replicate3_F120A_img10_R3D_D3D_PRJ.tif	200	4	2
					F120A/∆iDDR					Fplus_replicate3_F120A_img18_R3D_D3D_PRJ.tif	292	14	4.79452		Fminus_F120A_img02_R3D_D3D_PRJ.tif	256	12	4.6875		Fminus_replicate2_F120A_img08_R3D_D3D_PRJ.tif	236	4	1.69492		Fminus_replicate3_F120A_img14_R3D_D3D_PRJ.tif	376	12	3.19149
F120A/∆iDDR					image	telomeres	lead/lead fusions	%		Fplus_replicate3_F120A_img24_R3D_D3D_PRJ.tif	396	16	4.0404		Fminus_F120A_img01_R3D_D3D_PRJ.tif	288	10	3.47222		Fminus_replicate2_F120A_img10_R3D_D3D_PRJ.tif	96	4	4.16667		Fminus_replicate3_F120A_img13_R3D_D3D_PRJ.tif	284	8	2.8169
image	telomeres	lead/lead fusions	%		Fplus_replicate2_F120AdiDDR_img07_R3D_D3D_PRJ.tif	228	0	0		Fplus_replicate3_F120A_img17_R3D_D3D_PRJ.tif	452	18	3.9823		Fminus_F120A_img04_R3D_D3D_PRJ.tif	312	10	3.20513		Fminus_replicate2_F120A_img17_R3D_D3D_PRJ.tif	156	6	3.84615		Fminus_replicate3_F120A_img20_R3D_D3D_PRJ.tif	312	14	4.48718
Fplus_F120AdeliDDR_img03_R3D_D3D_PRJ.tif	256	0	0		Fplus_replicate2_F120AdiDDR_img01_R3D_D3D_PRJ.tif	388	0	0		Fplus_replicate3_F120A_img19_R3D_D3D_PRJ.tif	300	22	7.33333		Fminus_F120A_img08_R3D_D3D_PRJ.tif	304	8	2.63158		Fminus_replicate2_F120A_img16_R3D_D3D_PRJ.tif	116	4	3.44828		Fminus_replicate3_F120A_img09_R3D_D3D_PRJ.tif	188	4	2.12766
Fplus_F120AdiDDR_img24_R3D_D3D_PRJ.tif	232	0	0		Fplus_replicate2_F120AdiDDR_img17_R3D_D3D_PRJ.tif	540	0	0		Fplus_replicate3_F120A_img15_R3D_D3D_PRJ.tif	308	6	1.94805		Fminus_F120A_img03_R3D_D3D_PRJ.tif	432	6	1.38889		Fminus_replicate2_F120A_img03_R3D_D3D_PRJ.tif	260	8	3.07692		Fminus_replicate3_F120A_img16_R3D_D3D_PRJ.tif	152	8	5.26316
Fplus_F120AdiDDR_img12_R3D_D3D_PRJ.tif	196	0	0		Fplus_replicate2_F120AdiDDR_img13_R3D_D3D_PRJ.tif	276	0	0		Fplus_replicate3_F120A_img21_R3D_D3D_PRJ.tif	312	20	6.41026		Fminus_F120A_img05_R3D_D3D_PRJ.tif	396	6	1.51515		Fminus_replicate2_F120A_img18_R3D_D3D_PRJ.tif	184	16	8.69565		Fminus_replicate3_F120A_img12_R3D_D3D_PRJ.tif	252	6	2.38095
Fplus_F120AdeliDDR_img08_R3D_D3D_PRJ.tif	300	0	0		Fplus_replicate2_F120AdiDDR_img04_R3D_D3D_PRJ.tif	120	0	0		Fplus_replicate3_F120A_img13_R3D_D3D_PRJ.tif	536	16	2.98507		Fminus_F120A_img07_R3D_D3D_PRJ.tif	268	2	0.746269		Fminus_replicate2_F120A_img20_R3D_D3D_PRJ.tif	236	6	2.54237		Fminus_replicate3_F120A_img06_R3D_D3D_PRJ.tif	264	4	1.51515
Fplus_F120AdiDDR_img18_R3D_D3D_PRJ.tif	332	0	0		Fplus_replicate2_F120AdiDDR_img22_R3D_D3D_PRJ.tif	320	0	0		Fplus_replicate3_F120A_img02_R3D_D3D_PRJ.tif	288	8	2.77778		Fminus_F120A_img10_R3D_D3D_PRJ.tif	352	22	6.25		Fminus_replicate2_F120A_img07_R3D_D3D_PRJ.tif	112	4	3.57143		Fminus_replicate3_F120A_img08_R3D_D3D_PRJ.tif	220	8	3.63636
Fplus_F120AdiDDR_img21_R3D_D3D_PRJ.tif	260	0	0		Fplus_replicate2_F120AdiDDR_img02_R3D_D3D_PRJ.tif	176	0	0		Fplus_replicate3_F120A_img08_R3D_D3D_PRJ.tif	220	2	0.909091		Fminus_F120A_img15_R3D_D3D_PRJ.tif	280	4	1.42857							Fminus_replicate3_F120A_img04_R3D_D3D_PRJ.tif	312	18	5.76923
Fplus_F120AdeliDDR_img07_R3D_D3D_PRJ.tif	280	0	0		Fplus_replicate2_F120AdiDDR_img30_R3D_D3D_PRJ.tif	232	0	0							Fminus_F120A_img12_R3D_D3D_PRJ.tif	292	8	2.73973		F120A/∆iDDR					Fminus_replicate3_F120A_img11_R3D_D3D_PRJ.tif	220	14	6.36364
Fplus_F120AdiDDR_img26_R3D_D3D_PRJ.tif	284	4	1.40845		Fplus_replicate2_F120AdiDDR_img12_R3D_D3D_PRJ.tif	324	0	0		F120A/∆iDDR					Fminus_F120A_img11_R3D_D3D_PRJ.tif	288	8	2.77778		image	telomeres	lead/lead fusions	%
Fplus_F120AdiDDR_img14_R3D_D3D_PRJ.tif	236	0	0		Fplus_replicate2_F120AdiDDR_img29_R3D_D3D_PRJ.tif	212	0	0		image	telomeres	lead/lead fusions	%		Fminus_F120A_img19_R3D_D3D_PRJ.tif	312	20	6.41026		Fminus_replicate2_F120AdiDDR_img15_R3D_D3D_PRJ.tif	176	0	0		F120A/∆iDDR
Fplus_F120AdiDDR_img13_R3D_D3D_PRJ.tif	288	2	0.694444		Fplus_replicate2_F120AdiDDR_img11_R3D_D3D_PRJ.tif	152	0	0		Fplus_replicate3_F120AdiDDR_img16_R3D_D3D_PRJ.tif	256	0	0		Fminus_F120A_img14_R3D_D3D_PRJ.tif	292	8	2.73973		Fminus_replicate2_F120AdiDDR_img22_R3D_D3D_PRJ.tif	260	2	0.769231		image	telomeres	lead/lead fusions	%
Fplus_F120AdiDDR_img23_R3D_D3D_PRJ.tif	228	0	0		Fplus_replicate2_F120AdiDDR_img21_R3D_D3D_PRJ.tif	548	2	0.364964		Fplus_replicate3_F120AdiDDR_img30_R3D_D3D_PRJ.tif	176	2	1.13636		Fminus_F120A_img21_R3D_D3D_PRJ.tif	504	4	0.793651		Fminus_replicate2_F120AdiDDR_img14_R3D_D3D_PRJ.tif	124	4	3.22581		Fminus_replicate3_F120AdiDDR_img07_R3D_D3D_PRJ.tif	192	2	1.04167
Fplus_F120AdiDDR_img17_R3D_D3D_PRJ.tif	280	0	0		Fplus_replicate2_F120AdiDDR_img08_R3D_D3D_PRJ.tif	216	2	0.925926		Fplus_replicate3_F120AdiDDR_img07_R3D_D3D_PRJ.tif	280	2	0.714286		Fminus_F120A_img16_R3D_D3D_PRJ.tif	112	0	0		Fminus_replicate2_F120AdiDDR_img09_R3D_D3D_PRJ.tif	240	2	0.833333		Fminus_replicate3_F120AdiDDR_img03_R3D_D3D_PRJ.tif	180	12	6.66667
Fplus_F120AdiDDR_img25_R3D_D3D_PRJ.tif	312	2	0.641026		Fplus_replicate2_F120AdiDDR_img05_R3D_D3D_PRJ.tif	528	0	0		Fplus_replicate3_F120AdiDDR_img19_R3D_D3D_PRJ.tif	268	2	0.746269		Fminus_F120A_img22_R3D_D3D_PRJ.tif	300	16	5.33333		Fminus_replicate2_F120AdiDDR_img10_R3D_D3D_PRJ.tif	104	2	1.92308		Fminus_replicate3_F120AdiDDR_img16_R3D_D3D_PRJ.tif	200	4	2
Fplus_F120AdiDDR_img15_R3D_D3D_PRJ.tif	316	0	0		Fplus_replicate2_F120AdiDDR_img09_R3D_D3D_PRJ.tif	280	2	0.714286		Fplus_replicate3_F120AdiDDR_img22_R3D_D3D_PRJ.tif	224	0	0		Fminus_F120A_img18_R3D_D3D_PRJ.tif	212	18	8.49057		Fminus_replicate2_F120AdiDDR_img25_R3D_D3D_PRJ.tif	272	24	8.82353		Fminus_replicate3_F120AdiDDR_img17_R3D_D3D_PRJ.tif	240	2	0.833333
Fplus_F120AdiDDR_img22_R3D_D3D_PRJ.tif	152	0	0		Fplus_replicate2_F120AdiDDR_img14_R3D_D3D_PRJ.tif	200	2	1		Fplus_replicate3_F120AdiDDR_img20_R3D_D3D_PRJ.tif	304	0	0		Fminus_F120A_img20_R3D_D3D_PRJ.tif	284	0	0		Fminus_replicate2_F120AdiDDR_img05_R3D_D3D_PRJ.tif	284	8	2.8169		Fminus_replicate3_F120AdiDDR_img15_R3D_D3D_PRJ.tif	260	10	3.84615
Fplus_F120AdiDDR_img20_R3D_D3D_PRJ.tif	220	0	0		Fplus_replicate2_F120AdiDDR_img15_R3D_D3D_PRJ.tif	272	0	0		Fplus_replicate3_F120AdiDDR_img04_R3D_D3D_PRJ.tif	92	0	0		Fminus_F120A_img09_R3D_D3D_PRJ.tif	268	14	5.22388		Fminus_replicate2_F120AdiDDR_img21_R3D_D3D_PRJ.tif	100	2	2		Fminus_replicate3_F120AdiDDR_img14_R3D_D3D_PRJ.tif	280	4	1.42857
Fplus_F120AdiDDR_img16_R3D_D3D_PRJ.tif	308	2	0.649351		Fplus_replicate2_F120AdiDDR_img25_R3D_D3D_PRJ.tif	312	0	0		Fplus_replicate3_F120AdiDDR_img25_R3D_D3D_PRJ.tif	216	0	0		Fminus_F120A_img17_R3D_D3D_PRJ.tif	296	18	6.08108		Fminus_replicate2_F120AdiDDR_img13_R3D_D3D_PRJ.tif	220	6	2.72727		Fminus_replicate3_F120AdiDDR_img18_R3D_D3D_PRJ.tif	292	2	0.684932
Fplus_F120AdiDDR_img11_R3D_D3D_PRJ.tif	216	0	0		Fplus_replicate2_F120AdiDDR_img19_R3D_D3D_PRJ.tif	308	4	1.2987		Fplus_replicate3_F120AdiDDR_img13_R3D_D3D_PRJ.tif	228	2	0.877193							Fminus_replicate2_F120AdiDDR_img12_R3D_D3D_PRJ.tif	264	4	1.51515		Fminus_replicate3_F120AdiDDR_img11_R3D_D3D_PRJ.tif	304	6	1.97368
Fplus_F120AdeliDDR_img04_R3D_D3D_PRJ.tif	264	0	0		Fplus_replicate2_F120AdiDDR_img23_R3D_D3D_PRJ.tif	544	0	0		Fplus_replicate3_F120AdiDDR_img15_R3D_D3D_PRJ.tif	248	0	0		F120A/∆iDDR					Fminus_replicate2_F120AdiDDR_img20_R3D_D3D_PRJ.tif	204	8	3.92157		Fminus_replicate3_F120AdiDDR_img06_R3D_D3D_PRJ.tif	444	22	4.95495
Fplus_F120AdeliDDR_img01_R3D_D3D_PRJ.tif	300	0	0		Fplus_replicate2_F120AdiDDR_img28_R3D_D3D_PRJ.tif	340	0	0		Fplus_replicate3_F120AdiDDR_img21_R3D_D3D_PRJ.tif	148	0	0		image	telomeres	lead/lead fusions	%		Fminus_replicate2_F120AdiDDR_img23_R3D_D3D_PRJ.tif	144	2	1.38889		Fminus_replicate3_F120AdiDDR_img08_R3D_D3D_PRJ.tif	236	10	4.23729
Fplus_F120AdeliDDR_img06_R3D_D3D_PRJ.tif	244	2	0.819672							Fplus_replicate3_F120AdiDDR_img03_R3D_D3D_PRJ.tif	312	0	0		Fminus_F120AdeliDDR_img05_R3D_D3D_PRJ.tif	152	6	3.94737		Fminus_replicate2_F120AdiDDR_img01_R3D_D3D_PRJ.tif	56	2	3.57143		Fminus_replicate3_F120AdiDDR_img13_R3D_D3D_PRJ.tif	280	10	3.57143
Fplus_F120AdeliDDR_img02_R3D_D3D_PRJ.tif	316	2	0.632911							Fplus_replicate3_F120AdiDDR_img26_R3D_D3D_PRJ.tif	204	0	0		Fminus_F120AdeliDDR_img01_R3D_D3D_PRJ.tif	284	8	2.8169		Fminus_replicate2_F120AdiDDR_img24_R3D_D3D_PRJ.tif	192	2	1.04167		Fminus_replicate3_F120AdiDDR_img02_R3D_D3D_PRJ.tif	228	12	5.26316
										Fplus_replicate3_F120AdiDDR_img08_R3D_D3D_PRJ.tif	292	8	2.73973		Fminus_F120AdeliDDR_img04_R3D_D3D_PRJ.tif	104	2	1.92308		Fminus_replicate2_F120AdiDDR_img07_R3D_D3D_PRJ.tif	64	2	3.125		Fminus_replicate3_F120AdiDDR_img05_R3D_D3D_PRJ.tif	172	4	2.32558
										Fplus_replicate3_F120AdiDDR_img24_R3D_D3D_PRJ.tif	228	4	1.75439		Fminus_F120AdeliDDR_img03_R3D_D3D_PRJ.tif	268	2	0.746269		Fminus_replicate2_F120AdiDDR_img16_R3D_D3D_PRJ.tif	248	4	1.6129		Fminus_replicate3_F120AdiDDR_img04_R3D_D3D_PRJ.tif	276	10	3.62319
										Fplus_replicate3_F120AdiDDR_img06_R3D_D3D_PRJ.tif	216	2	0.925926		Fminus_F120AdeliDDR_img09_R3D_D3D_PRJ.tif	300	12	4		Fminus_replicate2_F120AdiDDR_img04_R3D_D3D_PRJ.tif	140	8	5.71429		Fminus_replicate3_F120AdiDDR_img20_R3D_D3D_PRJ.tif	160	2	1.25
										Fplus_replicate3_F120AdiDDR_img17_R3D_D3D_PRJ.tif	164	0	0		Fminus_F120AdeliDDR_img07_R3D_D3D_PRJ.tif	184	8	4.34783		Fminus_replicate2_F120AdiDDR_img02_R3D_D3D_PRJ.tif	244	0	0		Fminus_replicate3_F120AdiDDR_img09_R3D_D3D_PRJ.tif	300	0	0
										Fplus_replicate3_F120AdiDDR_img27_R3D_D3D_PRJ.tif	300	0	0		Fminus_F120AdeliDDR_img02_R3D_D3D_PRJ.tif	272	6	2.20588		Fminus_replicate2_F120AdiDDR_img19_R3D_D3D_PRJ.tif	108	4	3.7037
										Fplus_replicate3_F120AdiDDR_img05_R3D_D3D_PRJ.tif	204	0	0		Fminus_F120AdeliDDR_img08_R3D_D3D_PRJ.tif	300	8	2.66667		Fminus_replicate2_F120AdiDDR_img18_R3D_D3D_PRJ.tif	216	8	3.7037
										Fplus_replicate3_F120AdiDDR_img18_R3D_D3D_PRJ.tif	268	4	1.49254		Fminus_F120AdeliDDR_img10_R3D_D3D_PRJ.tif	344	18	5.23256
										Fplus_replicate3_F120AdiDDR_img10_R3D_D3D_PRJ.tif	236	2	0.847458		Fminus_F120AdeliDDR_img19_R3D_D3D_PRJ.tif	144	0	0
										Fplus_replicate3_F120AdiDDR_img29_R3D_D3D_PRJ.tif	364	0	0		Fminus_F120AdeliDDR_img22_R3D_D3D_PRJ.tif	232	14	6.03448
										Fplus_replicate3_F120AdiDDR_img28_R3D_D3D_PRJ.tif	304	0	0		Fminus_F120AdeliDDR_img15_R3D_D3D_PRJ.tif	288	12	4.16667
										Fplus_replicate3_F120AdiDDR_img02_R3D_D3D_PRJ.tif	224	0	0		Fminus_F120AdeliDDR_img21_R3D_D3D_PRJ.tif	92	6	6.52174
										Fplus_replicate3_F120AdiDDR_img12_R3D_D3D_PRJ.tif	244	2	0.819672		Fminus_F120AdeliDDR_img12_R3D_D3D_PRJ.tif	212	6	2.83019
															Fminus_F120AdeliDDR_img18_R3D_D3D_PRJ.tif	460	16	3.47826
															Fminus_F120AdeliDDR_img23_R3D_D3D_PRJ.tif	160	8	5
															Fminus_F120AdeliDDR_img14_R3D_D3D_PRJ.tif	260	12	4.61538
															Fminus_F120AdeliDDR_img20_R3D_D3D_PRJ.tif	276	20	7.24638
															Fminus_F120AdeliDDR_img11_R3D_D3D_PRJ.tif	208	12	5.76923
															Fminus_F120AdeliDDR_img17_R3D_D3D_PRJ.tif	196	26	13.2653
															Fminus_F120AdeliDDR_img16_R3D_D3D_PRJ.tif	260	14	5.38462
