# Supplementary material for: DNA-PK and the TRF2 iDDR inhibit MRN-initiated resection at leading-end telomeres
Source: Nat Struct Mol Biol. 2023 Aug 31;30(9):1346–56. doi: 10.1038/s41594-023-01072-x (PMC10497418; doi:10.1038/s41594-023-01072-x)
Supplement: Source Data Fig. 6 — Quantification of exonuclease assay. [file 41594_2023_1072_MOESM14_ESM.xlsx]

## Sheet: Fig.6e,f
Fig.6e,f
MRN Exonuclease Assay
Experiment 1
Lane	Area	Mean	Min	Max	IntDen	RawIntDen	Int(prod)/(Int(sub)+Int(prod))	%Product
2_substrate	0.406	1967.81	473	4984	798.93	7989298	0.568263	56.8263
2_product	0.406	2590.08	562	6002	1051.57	10515714
3_substrate	0.406	1650.55	430	4319	670.125	6701245	0.631012	63.1012
3_product	0.406	2822.63	784	6331	1145.99	11459893
4_substrate	0.406	1326.51	378	3272	538.564	5385637	0.69091	69.091
4_product	0.406	2965.15	748	5916	1203.85	12038518
5_substrate	0.406	1022.6	402	2338	415.174	4151739	0.756854	75.6854
5_product	0.406	3183.09	650	6324	1292.34	12923352
6_substrate	0.406	922.547	360	2292	374.554	3745541	0.781736	78.1736
6_product	0.406	3304.2	903	6917	1341.5	13415042
7_substrate	0.406	1492.05	432	3763	605.771	6057705	0.635273	63.5273
7_product	0.406	2598.81	852	5520	1055.12	10551182
8_substrate	0.406	1217.89	423	3219	494.463	4944631	0.700997	70.0997
8_product	0.406	2855.28	677	5966	1159.24	11592447
9_substrate	0.406	887.725	400	2242	360.416	3604164	0.77932	77.932
9_product	0.406	3134.95	990	6376	1272.79	12727887
10_substrate	0.406	783.714	392	1669	318.188	3181878	0.798606	79.8606
10_product	0.406	3107.73	603	7301	1261.74	12617374
Experiment 2
Lane	Area	Mean	Min	Max	IntDen	RawIntDen	Int(prod)/(Int(sub)+Int(prod))	%Product
2_substrate	0.49	842.857	378	2495	412.663	4126628	0.55941	55.941
2_product	0.49	1070.16	395	2956	523.952	5239522
3_substrate	0.49	742.635	386	1759	363.594	3635943	0.602957	60.2957
3_product	0.49	1127.78	368	3199	552.16	5521602
4_substrate	0.49	727.235	332	1880	356.054	3560543	0.613661	61.3661
4_product	0.49	1155.14	430	4144	565.557	5655568
5_substrate	0.49	691.133	347	1489	338.379	3383786	0.628633	62.8633
5_product	0.49	1169.92	406	3115	572.791	5727914
6_substrate	0.49	671.202	369	1697	328.621	3286206	0.642511	64.2511
6_product	0.49	1206.35	334	3374	590.627	5906268
7_substrate	0.49	864.855	331	2626	423.433	4234329	0.542037	54.2037
7_product	0.49	1023.63	422	2495	501.167	5011674
8_substrate	0.49	718.459	343	2073	351.758	3517576	0.598506	59.8506
8_product	0.49	1071.01	400	2858	524.364	5243643
9_substrate	0.49	618.277	348	1677	302.708	3027083	0.660803	66.0803
9_product	0.49	1204.49	404	3337	589.719	5897188
10_substrate	0.49	634.306	369	1716	310.556	3105560	0.647996	64.7996
10_product	0.49	1167.68	391	3482	571.695	5716948
Experiment 3
Lane	Area	Mean	Min	Max	IntDen	RawIntDen	Int(prod)/(Int(sub)+Int(prod))	%Product
2_substrate	0.354	1021.97	405	2359	361.368	3613681	0.582167	58.2167
2_product	0.354	1423.91	475	3513	503.494	5034937
3_substrate	0.354	932.793	384	2202	329.836	3298357	0.629208	62.9208
3_product	0.354	1582.88	510	3661	559.708	5597082
4_substrate	0.354	853.128	296	2196	301.666	3016659	0.65285	65.285
4_product	0.354	1604.39	505	3571	567.313	5673134
5_substrate	0.354	868.737	351	1996	307.185	3071854	0.644793	64.4793
5_product	0.354	1576.98	460	3287	557.621	5576210
6_substrate	0.354	898.214	382	2137	317.609	3176086	0.64009	64.009
6_product	0.354	1597.45	516	3307	564.858	5648578
7_substrate	0.354	997.247	390	2379	352.626	3526264	0.598471	59.8471
7_product	0.354	1486.37	514	3217	525.582	5255820
8_substrate	0.354	916.453	391	2144	324.058	3240578	0.615777	61.5777
8_product	0.354	1468.76	470	3161	519.353	5193528
9_substrate	0.354	939.355	391	2138	332.156	3321560	0.616111	61.6111
9_product	0.354	1507.59	408	3235	533.083	5330834
10_substrate	0.354	787.727	284	2007	278.54	2785404	0.655323	65.5323
10_product	0.354	1497.68	466	3508	529.58	5295801
Experiment 4
Lane	Area	Mean	Min	Max	IntDen	RawIntDen	Int(prod)/(Int(sub)+Int(prod))	%Product
2_substrate	0.608	2769.9	395	9063	1684.1	16841001	0.196956	19.6956
2_product	0.608	679.35	323	1439	413.045	4130450
3_substrate	0.608	1989.2	354	6669	1209.43	12094352	0.313979	31.3979
3_product	0.608	910.422	360	1885	553.536	5535363
4_substrate	0.608	1921.15	406	6374	1168.06	11680617	0.340813	34.0813
4_product	0.608	993.276	430	2143	603.912	6039121
5_substrate	0.608	1722.01	403	5770	1046.98	10469817	0.38712	38.712
5_product	0.608	1087.69	460	2304	661.317	6613168
6_substrate	0.608	1640.54	407	5351	997.446	9974461	0.402956	40.2956
6_product	0.608	1107.23	432	2397	673.194	6731940
7_substrate	0.608	2252.85	370	7625	1369.73	13697307	0.307359	30.7359
7_product	0.608	999.698	398	2099	607.816	6078163
8_substrate	0.608	2103.3	404	7251	1278.81	12788082	0.334205	33.4205
8_product	0.608	1055.78	423	2538	641.915	6419146
9_substrate	0.608	1756.46	363	6201	1067.93	10679292	0.416982	41.6982
9_product	0.608	1256.24	383	2826	763.796	7637958
10_substrate	0.608	1345.69	355	4434	818.177	8181773	0.497604	49.7604
10_product	0.608	1332.85	377	3193	810.373	8103728
