# Supplementary material for: DNA-PK and the TRF2 iDDR inhibit MRN-initiated resection at leading-end telomeres
Source: Nat Struct Mol Biol. 2023 Aug 31;30(9):1346–56. doi: 10.1038/s41594-023-01072-x (PMC10497418; doi:10.1038/s41594-023-01072-x)
Supplement: Source Data Extended Data Fig. 1 — qPCR quantification. [file 41594_2023_1072_MOESM16_ESM.xlsx]

## Sheet: ExtendedDataFig.1e
		Primers	Sample	experiment		Ct technical replicates		Ct average technical replicates (3)		ΔCt		∆Ct Control average		ΔΔCt		Fold gene expression
	gene of interest	Polq FW/RV	EV	20220623		31.8408		31.1495		8.77091		8.97068		-0.19977		1.14852
						30.1389
						31.4687
				20220721A		30.2271		30.0952		8.77975				-0.190932		1.1415
						29.8955
						30.1632
				20220722B		31.3077		30.911		9.36138				0.390702		0.762759
						31.2691
						30.1562
		Polq FW/RV	shPolQ	20220623		31.7796		32.4323		10.7986				1.82793		0.281668
						33.0166
						32.5007
				20220721A		33.9491		33.74		11.6022				2.6315		0.161376
						32.3064
						34.9644
				20220722B		38.8106		42.129		14.7052				5.73454		0.0187815
						45.4474
	housekeeping gene	Bactin FW/RV	EV	20220623		22.1957		22.3786
						22.5993
						22.3406
				20220721A		21.7607		21.3155
						21.3321
						20.8537
				20220722B		22.2271		21.5496
						21.2627
						21.1591
		Bactin FW/RV	shPolQ	20220623		21.4954		21.6337
						21.4152
						21.9905
				20220721A		21.4774		22.1378
						22.3069
						22.6291
				20220722B		27.4774		27.4238
						27.5861
						27.2078
	NTC	Polq FW/RV	NTC
		Bactin FW/RV	NTC
