# Supplementary material for: DNA-PK and the TRF2 iDDR inhibit MRN-initiated resection at leading-end telomeres
Source: Nat Struct Mol Biol. 2023 Aug 31;30(9):1346–56. doi: 10.1038/s41594-023-01072-x (PMC10497418; doi:10.1038/s41594-023-01072-x)
Supplement: Source Data Extended Data Fig. 2 — Quantification of telomere overhang gels. Scoring of telomere fusions. [file 41594_2023_1072_MOESM18_ESM.xlsx]

## Sheet: ExtendedDataFig2a,b
ExtendedDataFig.2a,b
ExtendedDataFig.2a,b_experiment I
	native	native-bg		denatured	denatured-bg	native/denatured	normalized
1	4.9448e+06	3.38071e+06	1	6.12556e+07	5.92725e+07	0.0570368	0.519928
Copy of 1	4.32288e+06	2.75878e+06	Copy of 1	5.82087e+07	5.62256e+07	0.0490663	0.447272
Copy (2) of 1	8.31052e+06	6.74643e+06	Copy (2) of 1	6.34812e+07	6.14981e+07	0.109701	1	ApolloF/F Lig4+/+ no Cre
Copy (3) of 1	5.00931e+06	3.44521e+06	Copy (3) of 1	6.00563e+07	5.80731e+07	0.0593254	0.54079	ApolloF/F Lig4+/+ + Cre
Copy (4) of 1	5.59875e+06	4.03466e+06	Copy (4) of 1	5.91273e+07	5.71442e+07	0.0706049	0.64361
Copy (5) of 1	4.48351e+06	2.91942e+06	Copy (5) of 1	5.89958e+07	5.70126e+07	0.0512065	0.466781
Copy (6) of 1	6.12485e+06	4.56076e+06	Copy (6) of 1	5.84398e+07	5.64566e+07	0.0807834	1	ApolloF/F Lig4-/- no Cre
Copy (7) of 1	4.5816e+06	3.01751e+06	Copy (7) of 1	5.48145e+07	5.28314e+07	0.0571158	0.707024	ApolloF/F Lig4-/- + Cre
Copy (8) of 1	3.9683e+06	2.4042e+06	Copy (8) of 1	5.26485e+07	5.06654e+07	0.0474526	0.587406
Copy (9) of 1	3.26089e+06	1.6968e+06	Copy (9) of 1	5.18744e+07	4.98913e+07	0.0340099	0.421001
Copy (10) of 1	4.88419e+06	3.32009e+06	Copy (10) of 1	66356003	6.43728e+07	0.051576	0.638448
Copy (11) of 1	3.82007e+06	2.25597e+06	Copy (11) of 1	5.39324e+07	5.19493e+07	0.0434265	0.537567
Copy (12) of 1	1.56409e+06		Copy (12) of 1	1.98315e+06				background
ExtendedDataFig.2a,b_experiment II
	native	native-bg		denatured	denatured-bg	native/denatured	normalized
1	4.64713e+06	2.78791e+06	1	4.8369e+07	4.45949e+07	0.0625164	0.946715
Copy of 1	4.2973e+06	2.43807e+06	Copy of 1	5.21707e+07	4.83966e+07	0.050377	0.762883
Copy (2) of 1	5.88839e+06	4.02917e+06	Copy (2) of 1	6.47898e+07	6.10157e+07	0.0660351	1	ApolloF/F Lig4+/+ no Cre
Copy (3) of 1	4.49815e+06	2.63893e+06	Copy (3) of 1	6.69937e+07	6.32196e+07	0.0417423	0.632123	ApolloF/F Lig4+/+ + Cre
Copy (4) of 1	4.41925e+06	2.56003e+06	Copy (4) of 1	5.20499e+07	4.82757e+07	0.0530293	0.803048
Copy (5) of 1	3.78771e+06	1.92849e+06	Copy (5) of 1	5.77536e+07	5.39794e+07	0.0357263	0.541021
Copy (6) of 1	4.31305e+06	2.45383e+06	Copy (6) of 1	5.51125e+07	5.13384e+07	0.0477972	1	ApolloF/F Lig4-/- no Cre
Copy (7) of 1	3.23428e+06	1.37506e+06	Copy (7) of 1	4.9509e+07	4.57349e+07	0.0300659	0.629031	ApolloF/F Lig4-/- + Cre
Copy (8) of 1	3.4667e+06	1.60748e+06	Copy (8) of 1	4.83923e+07	4.46181e+07	0.0360275	0.753758
Copy (9) of 1	3.25127e+06	1.39205e+06	Copy (9) of 1	4.9441e+07	4.56668e+07	0.0304828	0.637752
Copy (10) of 1	5.39205e+06	3.53282e+06	Copy (10) of 1	5.52726e+07	5.14984e+07	0.0686006	1.03885
Copy (11) of 1	5.47017e+06	3.61095e+06	Copy (11) of 1	5.65038e+07	5.27296e+07	0.0684805	1.03703
Copy (12) of 1	1.85922e+06		Copy (12) of 1	3.77415e+06				background
ExtendedDataFig.2a,b_experiment III
	native	native-bg		denatured	denatured-bg	native/denatured	normalized
10	6.37385e+06	5.05168e+06	10	5.16937e+07	5.0147e+07	0.100737	1	ApolloF/F Lig4+/+ no Cre
Copy of 10	4.33967e+06	3.0175e+06	Copy of 10	4.64203e+07	4.48736e+07	0.0672444	0.667521
Copy (2) of 10	4.51533e+06	3.19316e+06	Copy (2) of 10	5.3916e+07	5.23694e+07	0.0609739	0.605275	ApolloF/F Lig4+/+ + Cre
Copy (3) of 10	3.82673e+06	2.50456e+06	Copy (3) of 10	4.68186e+07	4.5272e+07	0.0553226	0.549176
Copy (4) of 10	5.09037e+06	3.76821e+06	Copy (4) of 10	4.86853e+07	4.71386e+07	0.0799388	1	ApolloF/F Lig4-/- no Cre
Copy (5) of 10	3.65658e+06	2.33442e+06	Copy (5) of 10	4.72722e+07	4.57255e+07	0.0510528	0.638648
Copy (6) of 10	3.29753e+06	1.97536e+06	Copy (6) of 10	4.74997e+07	4.59531e+07	0.0429865	0.537743	ApolloF/F Lig4-/- + Cre
Copy (7) of 10	2.75851e+06	1.43634e+06	Copy (7) of 10	4.92641e+07	4.77174e+07	0.030101	0.376551
Copy (8) of 10	1.32217e+06		Copy (8) of 10	1.54663e+06				background

## Sheet: ExtendedDataFig2e
Extended Data Fig.2e_expI
ApolloF/F no shRNA no Cre					ApolloF/F no shRNA +o Cre					ApolloF/F DNA-PKcs-/- no shRNA no Cre					ApolloF/F DNA-PKcs-/- no shRNA + Cre					ApolloF/F DNA-PKcs-/- shExo1 no Cre					ApolloF/F DNA-PKcs-/- shExo1 + Cre
	chomosome	lea/lea	%			chomosome	lea/lea	%			chomosome	lea/lea	%			chomosome	lea/lea	%			chomosome	lea/lea	%			chomosome	lea/lea	%
20230314_A_WT_EV_nocre_01	57		0		20230314_A_WT_EV_CRE_01	79	4	2.53165		20230314_A_DNAPK_EV_nocre_01	76	1	0.657895		20230314_A_DNAPK_EV_CRE_01	73	1	0.684932		20230314_A_DNAPK_shEXO_nocre_01	72		0		20230314_A_DNAPK_shEXO_CRE_01	29		0
20230314_A_WT_EV_nocre_03	75		0		20230314_A_WT_EV_CRE_02	79	3	1.89873		20230314_A_DNAPK_EV_nocre_04	71		0		20230314_A_DNAPK_EV_CRE_02	63		0		20230314_A_DNAPK_shEXO_nocre_02	69		0		20230314_A_DNAPK_shEXO_CRE_02	55		0
20230314_A_WT_EV_nocre_04	94		0		20230314_A_WT_EV_CRE_05	105	4	1.90476		20230314_A_DNAPK_EV_nocre_05	154		0		20230314_A_DNAPK_EV_CRE_04	68		0		20230314_A_DNAPK_shEXO_nocre_03	125		0		20230314_A_DNAPK_shEXO_CRE_04	28		0
20230314_A_WT_EV_nocre_05	53		0		20230314_A_WT_EV_CRE_07	121		0		20230314_A_DNAPK_EV_nocre_06	72		0		20230314_A_DNAPK_EV_CRE_05	66		0		20230314_A_DNAPK_shEXO_nocre_04	85		0		20230314_A_DNAPK_shEXO_CRE_09	53	1	0.943396
20230314_A_WT_EV_nocre_06	83		0		20230314_A_WT_EV_CRE_08	79	7	4.43038		20230314_A_DNAPK_EV_nocre_07	121		0		20230314_A_DNAPK_EV_CRE_06	70	1	0.714286		20230314_A_DNAPK_shEXO_nocre_07	75		0		20230314_A_DNAPK_shEXO_CRE_10	130	1	0.384615
20230314_A_WT_EV_nocre_07	150		0		20230314_A_WT_EV_CRE_09	137	11	4.0146		20230314_A_DNAPK_EV_nocre_08	64		0		20230314_A_DNAPK_EV_CRE_07	55	1	0.909091		20230314_A_DNAPK_shEXO_nocre_08	40		0		20230314_A_DNAPK_shEXO_CRE_12	66		0
20230314_A_WT_EV_nocre_08	77		0		20230314_A_WT_EV_CRE_11	64		0		20230314_A_DNAPK_EV_nocre_10	68		0		20230314_A_DNAPK_EV_CRE_08	118		0		20230314_A_DNAPK_shEXO_nocre_09	77		0		20230314_A_DNAPK_shEXO_CRE_11	42		0
20230314_A_WT_EV_nocre_09	82		0		20230314_A_WT_EV_CRE_12	142	20	7.04225		20230314_A_DNAPK_EV_nocre_14	70		0		20230314_A_DNAPK_EV_CRE_09	118		0		20230314_A_DNAPK_shEXO_nocre_11	143	1	0.34965		20230314_A_DNAPK_shEXO_CRE_13	66		0
20230314_A_WT_EV_nocre_11	109		0		20230314_A_WT_EV_CRE_13	121	16	6.61157		20230314_A_DNAPK_EV_nocre_15	133		0		20230314_A_DNAPK_EV_CRE_10	70		0		20230314_A_DNAPK_shEXO_nocre_12	73	1	0.684932		20230314_A_DNAPK_shEXO_CRE_15	84	1	0.595238
20230314_A_WT_EV_nocre_12	70		0		20230314_A_WT_EV_CRE_14	79		0		20230314_A_DNAPK_EV_nocre_02	138	2	0.724638		20230314_A_DNAPK_EV_CRE_14	140		0		20230314_A_DNAPK_shEXO_nocre_13	40		0		20230314_A_DNAPK_shEXO_CRE_16	64		0
Extended Data Fig.2e_expII
ApolloF/F no shRNA no Cre					ApolloF/F no shRNA +o Cre					ApolloF/F DNA-PKcs-/- no shRNA no Cre					ApolloF/F DNA-PKcs-/- no shRNA + Cre					ApolloF/F DNA-PKcs-/- shExo1 no Cre					ApolloF/F DNA-PKcs-/- shExo1 + Cre
	chomosome	lea/lea	%			chomosome	lea/lea	%			chomosome	lea/lea	%			chomosome	lea/lea	%			chomosome	lea/lea	%			chomosome	lea/lea	%
20230314_B_WT_EV_nocre_01	26		0		20230314_B_WT_EV_CRE_01	92	1	0.543478		20230314_B_DNAPK_EV_nocre_01	58		0		20230314_B_DNAPK_EV_CRE_01	42		0		20230314_B_DNAPK_shEXO_nocre_01	42	1	1.19048		20230314_B_DNAPK_shEXO_CRE_01	120		0
20230314_B_WT_EV_nocre_02	53		0		20230314_B_WT_EV_CRE_02	64	2	1.5625		20230314_B_DNAPK_EV_nocre_02	52		0		20230314_B_DNAPK_EV_CRE_02	60		0		20230314_B_DNAPK_shEXO_nocre_02	58		0		20230314_B_DNAPK_shEXO_CRE_02	83		0
20230314_B_WT_EV_nocre_03	28		0		20230314_B_WT_EV_CRE_03	29		0		20230314_B_DNAPK_EV_nocre_03	60		0		20230314_B_DNAPK_EV_CRE_03	37		0		20230314_B_DNAPK_shEXO_nocre_03	73		0		20230314_B_DNAPK_shEXO_CRE_03	137	1	0.364963
20230314_B_WT_EV_nocre_04	85	1	0.588235		20230314_B_WT_EV_CRE_05	59		0		20230314_B_DNAPK_EV_nocre_04	197		0		20230314_B_DNAPK_EV_CRE_04	135	1	0.37037		20230314_B_DNAPK_shEXO_nocre_04	47		0		20230314_B_DNAPK_shEXO_CRE_04	121		0
20230314_B_WT_EV_nocre_05	48		0		20230314_B_WT_EV_CRE_06	78	10	6.41026		20230314_B_DNAPK_EV_nocre_05	73		0		20230314_B_DNAPK_EV_CRE_05	64		0		20230314_B_DNAPK_shEXO_nocre_06	73		0		20230314_B_DNAPK_shEXO_CRE_05	68		0
20230314_B_WT_EV_nocre_06	88		0		20230314_B_WT_EV_CRE_08	91	1	0.549451		20230314_B_DNAPK_EV_nocre_06	144		0		20230314_B_DNAPK_EV_CRE_06	79	1	0.632911		20230314_B_DNAPK_shEXO_nocre_07	66		0		20230314_B_DNAPK_shEXO_CRE_07	67		0
20230314_B_WT_EV_nocre_07	53		0		20230314_B_WT_EV_CRE_10	73	2	1.36986		20230314_B_DNAPK_EV_nocre_08	64		0		20230314_B_DNAPK_EV_CRE_07	69		0		20230314_B_DNAPK_shEXO_nocre_08	65		0		20230314_B_DNAPK_shEXO_CRE_08	76	1	0.657895
20230314_B_WT_EV_nocre_09	75		0		20230314_B_WT_EV_CRE_11	74	18	12.1622		20230314_B_DNAPK_EV_nocre_10	136		0		20230314_B_DNAPK_EV_CRE_08	115	2	0.869565		20230314_B_DNAPK_shEXO_nocre_10	41		0		20230314_B_DNAPK_shEXO_CRE_10	39		0
20230314_B_WT_EV_nocre_10	27		0		20230314_B_WT_EV_CRE_14	137	5	1.82482		20230314_B_DNAPK_EV_nocre_11	127		0		20230314_B_DNAPK_EV_CRE_09	58		0		20230314_B_DNAPK_shEXO_nocre_11	30		0		20230314_B_DNAPK_shEXO_CRE_11	72		0
20230314_B_WT_EV_nocre_11	74		0		20230314_B_WT_EV_CRE_15	89	2	1.1236		20230314_B_DNAPK_EV_nocre_12	65		0		20230314_B_DNAPK_EV_CRE_11	65	1	0.769231		20230314_B_DNAPK_shEXO_nocre_12	78		0		20230314_B_DNAPK_shEXO_CRE_12	47		0
Extended Data Fig.2e_expIII
ApolloF/F no shRNA no Cre					ApolloF/F no shRNA +o Cre					ApolloF/F DNA-PKcs-/- no shRNA no Cre					ApolloF/F DNA-PKcs-/- no shRNA + Cre					ApolloF/F DNA-PKcs-/- shExo1 no Cre					ApolloF/F DNA-PKcs-/- shExo1 + Cre
	chomosome	lea/lea	%			chomosome	lea/lea	%			chomosome	lea/lea	%			chomosome	lea/lea	%			chomosome	lea/lea	%			chomosome	lea/lea	%
20230321_A_ApolloFF_EV_nocre_02	31		0		20230321_A_ApolloFF_EV_CRE_02	112	1	0.446429		20230321_A_DNAPK_EV_nocre_01	72		0		20230321_A_DNAPK_EV_CRE_01	33		0		20230321_A_DNAPK_shEXO_nocre_01	70		0		20230321_A_DNAPK_shEXO_CRE_01	71		0
20230321_A_ApolloFF_EV_nocre_03	149		0		20230321_A_ApolloFF_EV_CRE_03	72	1	0.694444		20230321_A_DNAPK_EV_nocre_02	73		0		20230321_A_DNAPK_EV_CRE_02	58		0		20230321_A_DNAPK_shEXO_nocre_02	37		0		20230321_A_DNAPK_shEXO_CRE_03	169	1	0.295858
20230321_A_ApolloFF_EV_nocre_04	78		0		20230321_A_ApolloFF_EV_CRE_04	83	1	0.60241		20230321_A_DNAPK_EV_nocre_03	83		0		20230321_A_DNAPK_EV_CRE_03	113		0		20230321_A_DNAPK_shEXO_nocre_03	111		0		20230321_A_DNAPK_shEXO_CRE_05	77		0
20230321_A_ApolloFF_EV_nocre_06	79		0		20230321_A_ApolloFF_EV_CRE_05	74	1	0.675676		20230321_A_DNAPK_EV_nocre_05	78		0		20230321_A_DNAPK_EV_CRE_04	51		0		20230321_A_DNAPK_shEXO_nocre_04	108	1	0.462963		20230321_A_DNAPK_shEXO_CRE_06	55	3	2.72727
20230321_A_ApolloFF_EV_nocre_07	80		0		20230321_A_ApolloFF_EV_CRE_06	136	5	1.83824		20230321_A_DNAPK_EV_nocre_07	72		0		20230321_A_DNAPK_EV_CRE_05	98		0		20230321_A_DNAPK_shEXO_nocre_05	78		0		20230321_A_DNAPK_shEXO_CRE_07	57		0
20230321_A_ApolloFF_EV_nocre_08	165		0		20230321_A_ApolloFF_EV_CRE_07	114	1	0.438596		20230321_A_DNAPK_EV_nocre_08	60		0		20230321_A_DNAPK_EV_CRE_06	64		0		20230321_A_DNAPK_shEXO_nocre_06	25		0		20230321_A_DNAPK_shEXO_CRE_08	67		0
20230321_A_ApolloFF_EV_nocre_09	74		0		20230321_A_ApolloFF_EV_CRE_08	80		0		20230321_A_DNAPK_EV_nocre_09	72		0		20230321_A_DNAPK_EV_CRE_07	67		0		20230321_A_DNAPK_shEXO_nocre_07	23		0		20230321_A_DNAPK_shEXO_CRE_09	67		0
20230321_A_ApolloFF_EV_nocre_10	84		0		20230321_A_ApolloFF_EV_CRE_09a	131	9	3.43511		20230321_A_DNAPK_EV_nocre_10	55		0		20230321_A_DNAPK_EV_CRE_08	65		0		20230321_A_DNAPK_shEXO_nocre_08	73		0		20230321_A_DNAPK_shEXO_CRE_10	72		0
20230321_A_ApolloFF_EV_nocre_11	83		0		20230321_A_ApolloFF_EV_CRE_09b	140	2	0.714286		20230321_A_DNAPK_EV_nocre_11	76		0		20230321_A_DNAPK_EV_CRE_09	80	1	0.625		20230321_A_DNAPK_shEXO_nocre_09	66		0		20230321_A_DNAPK_shEXO_CRE_11	99		0
20230321_A_ApolloFF_EV_nocre_12	76		0		20230321_A_ApolloFF_EV_CRE_10	84	3	1.78571		20230321_A_DNAPK_EV_nocre_12	141	1	0.35461		20230321_A_DNAPK_EV_CRE_10	124		0		20230321_A_DNAPK_shEXO_nocre_12	33		0		20230321_A_DNAPK_shEXO_CRE_13	72		0

## Sheet: ExtendedDataFig2f,g
Fig.2f, g
Experiment 1
lane	Native	Denatured	Native/Denatured	Normalized
1	19384	76976.3	0.251818	1	ApolloF/F DNA-PKcs-/- vec no Cre
2	16438.7	69628	0.236094	0.937558	ApolloF/F DNA-PKcs-/- vec plus Cre
3	11260.7	71019.9	0.158557	0.62965	ApolloF/F DNA-PKcs-/- shExo1 no Cre
4	9960.85	81216.3	0.122646	0.487042	ApolloF/F DNA-PKcs-/- shExo1 plus Cre
Experiment 2
lane	Native	Denatured	Native/Denatured	Normalized
1	18362.2	60163.4	0.305205	1	ApolloF/F DNA-PKcs-/- vec no Cre
2	21284.3	67507.8	0.315286	1.03303	ApolloF/F DNA-PKcs-/- vec plus Cre
3	28852.9	89467.1	0.322497	1.05666	ApolloF/F DNA-PKcs-/- shExo1 no Cre
4	17272.2	74596	0.231543	0.758649	ApolloF/F DNA-PKcs-/- shExo1 plus Cre
Experiment 3
lane	Native	Denatured	Native/Denatured	Normalized
1	35779.6	71170.7	0.50273	1	ApolloF/F DNA-PKcs-/- vec no Cre
2	44261.2	81847.3	0.540778	1.07568	ApolloF/F DNA-PKcs-/- vec plus Cre
3	39591.7	78569.4	0.503907	1.00234	ApolloF/F DNA-PKcs-/- shExo1 no Cre
4	40318.8	86211.1	0.467675	0.930272	ApolloF/F DNA-PKcs-/- shExo1 plus Cre
Experiment 4
lane	Native	Denatured	Native/Denatured	Normalized
1	52735.2	101891	0.517566	1	ApolloF/F DNA-PKcs-/- vec no Cre
2	32520.1	86848.9	0.374444	0.723471	ApolloF/F DNA-PKcs-/- vec plus Cre
3	41348.4	99824	0.414214	0.80031	ApolloF/F DNA-PKcs-/- shExo1 no Cre
4	39322.4	97784.7	0.402132	0.776968	ApolloF/F DNA-PKcs-/- shExo1 plus Cre
