# Supplementary material for: DNA-PK and the TRF2 iDDR inhibit MRN-initiated resection at leading-end telomeres
Source: Nat Struct Mol Biol. 2023 Aug 31;30(9):1346–56. doi: 10.1038/s41594-023-01072-x (PMC10497418; doi:10.1038/s41594-023-01072-x)
Supplement: Source Data Extended Data Fig. 3 — Quantification of western blots, TIFs and cell growth. [file 41594_2023_1072_MOESM20_ESM.xlsx]

## Sheet: ExtendedDataFig.3c
ExtendedData Fig.3c
% of P-Chk2 over total Chk2		EV no tam	EV PLPC +tam	Trf2 +tam	iDDR +tam	F120 +tam	FiD +tam
Experiment I		18.46	46.65	25.67	31.23	25.09	46.54
Experiment II		18.8	49.6	33.7	38.5	34.8	43.4
		18.63	48.125	29.685	34.865	29.945	44.97

## Sheet: ExtendedDataFig.3e
ExtendedData Fig.3e
% H2AX positive telomeres (>10 telomeres per cell)	TRF2F/F + vec + 4-OHT	TRF2F/F + TRF2-WT + 4-OHT	TRF2F/F + TRF2-DiDDR + 4-OHT	TRF2F/F + TRF2-F120A + 4-OHT	TRF2F/F + TRF2-F120A-DiDDR + 4-OHT
Experiment I	0	0	0	12.9032	20
	0	0	0	0	0
	2.7027	0	4.85437	4.7619	0
	10.5263	0	5	1.44928	0
	0	0	0	27.0588	0
	18.1818	0	0	22.9167	9.09091
	1.42857	0	0	23.913	4.54545
	1.35135	0	0	3.92157	0
	1.25	0	0	19.7802	0
	0.934579	0	0	8.69565	7.14286
	2.94118	0	0	5.55556	16.6667
	12.1212	0	21.2121	73.3333	20
	1.72414	0	5.68182	50	0
	1.63934	3.07692	1.5873	19.1489	5
	1.76991	0	4.16667	17.8571	0
	6.97674	0	2.04082	8.33333	100
	2.5	0	1.04167	7.69231	0
	0	0	3.0303	9.09091	7.40741
	8.33333	0	0	30.4348	0
	2.43902	0	10	7.95455	0
	0	0	1.85185	1.36986	0
	22.9167	0	0	0	27.7778
	7.17703	2.85714	1.05263	0	0
	0	0	0	0	5.88235
	7.14286	4.54545	4.65116	0	50
	12.069	0	0	3.0303	0
	4.65116	0	0	1.44928	28
	12.0879	0	0	9.09091	12
	14.2857	0	4.34783	3.15789	0
	12.2222	0	19.5122	3.57143	2.85714
	67.3913	0	0	0	3.44828
	34.9206	0	0	2.43902	6.25
	34.7826	0	0	5.26316	11.8644
	43.5897	0	2.98507	5	0
	17.5926	0	0	2.29885	26.6667
	50	0	10.6383	0	10.7143
	10.2564	5.12821	2.63158	0	0
	6.66667	0	17.9487	13.3333	5.66038
	3.77358	0	13.6364	0	2.63158
	23.0769	0	0	11.7647	17.3913
	28.169	0	0	6.25	6.25
	19.6429	3.84615	0	0	4.25532
	40	0	0	9.375	10.5263
	45.6522	0	4.91803	6.45161	7.22892
	30.6667	0	2.94118	26.6667	1.81818
	21.519	4.34783	0	3.84615	6.81818
	7.06522	14.2857	0	2	3.33333
	15.4762	18.1818	3.125	40.7407	11.1111
	25	0	2.63158	5.12821	0
	52.6316	15.3846	21.9512	4.44444	0
	29.3333	0	10.2564	12.5	11.7647
	28.125	0	2.94118	16	0
	37.5	0	2.32558	33.3333	0
	23.2558	0	9.09091	18.75	15.7895
	18.75	0	0	5.55556	0
	31.25	0	17.3913	16.6667	1.38889
	9.09091	0	0	0	7.69231
	38.1679	0	2.43902	0	8.33333
	14.6067	2.7027	1.96078	0	6.25
	17.6471	0	0	10.2941	0
	26.3889	1.88679	0	3.84615	9.52381
	13.4454	3.0303	14.2857	0	0
	27.2727	0	0	5	0
	17.5	1.96078	0	3.27869	6.66667
	17.7215	0	2.32558	6.66667	29.4118
	9.87654	0	8.57143	7.5	0
	10.4478	0	11.7647	3.7037	0
	27.5862	0	40	19.403	19.2308
	18.9189	0	20	15.3846	0
	4.16667	0	0	24.6753	5.45455
	11.2676	0	29.0323	0	0
	16.8539	2.27273	12.5	1.92308	2.85714
	31.5789	0	4.7619	17.3913	5.88235
	0	0	100	6.66667	0
	6.52174	0	10	11.3208	20
	6.66667	14.2857	0	0	9.09091
	29.4118	0	0	3.84615	0
	0	0	100	26.6667	2.32558
	63.8889	0	33.3333	12.3288	0
	52.6316	0	12.5	3.2967	2.08333
	25.4237	0	13.9535	3.22581	3.57143
	9.09091	0	0	15.2174	13.3333
	3.125	0	8.33333	0	2.98507
	16.6667	0	9.09091	0	14.2857
	24.1935	0	3.63636	0	0
	8.33333	2.7027	33.3333	6.25	0
	47.0588	0	0	5	1.92308
	15.0685	0	12.5	1.66667	4.5977
	18.75	0	0	5.17241	5.26316
	14.6814	0	2.04082	3.33333	15.2174
	11.1111	0	0	7.40741	0
	13.3333	0	15.7895	0	2.40964
	25.4902	0	6.66667	3.7037	8.33333
	10.4167	0	2.94118	2.22222	0
	62.2222	0	6.81818	13.6364	17.7778
	9.09091	0	5.55556	5.88235	0
	7.14286	0	2.38095	0	3.84615
	11.5385	0	28	0	0
	27.0833	0	12.5	8.33333	5.55556
	21.4286	0	13.3333	35.7143	8.33333
	7.93651	25	0	15	0
	33.3333	0	3.22581	14.0625	0
	44.1176	0	9.375	5.55556	35.2941
	0	0	9.09091	9.7561	0
	10.9375	0	37.5	0	30
	8.33333	0	100	31.8182	0
	15.3846	0	8.88889	9.67742	17.2414
	16.6667	0	18.1818	33.3333	16.6667
	9.09091	0	25	0	11.4754
	19.2308	0	28.5714	4.91803	25
	10.7143	0	5.26316	18.6047	0
	71.4286	0	0	45.4545	0
	4.65116	0	1.78571	20.2532	0
	7.54717	0	0	14.2857	0
	8.06452	0	0	10.2564	3.3557
	12.7273	0	7.89474	8.66142	27.7778
	0	0	22.2222	7.69231	100
	40	0	0	0	0
	3.63636	0	0	12.5	0
	2.22222	0	0	9.375	4.16667
	3.7037	0	0	4	7.01754
	28.5714	0	25	23.0769	2.85714
	24.0506	0	0	15.7895	3.7037
	18.5714	0	13.3333	3.84615	7.69231
	50	0	14.2857	11.3636	0
	12.5	0	20	13.3333	4
	21.2766	0	0	11.7647	50
	47.2222	0	0	21.2121	0
	57.1429	0	5.26316	25	18.9189
	38	0	50	0	44.4444
	0	0	9.52381	0	6.25
	2.94118	0	33.3333	0	6.45161
	48.7805	0	1.28205	26.2295	10
	3.40909	0	0	10.8108	23.0769
	3.1746	0	1.28205	0	0
	14.6154	0	2.38095	21.2121	7.69231
	11.5385	0	0	23.4375	0
	0	0	0	2.5	12.1212
	56	0	3.84615	11.1111	9.67742
	5.55556	0	20.6897	0	0
	10	0	0	36.1702	4.7619
	27.5	0	0	11.7647	8.57143
	5.88235	0	21.4286	8.33333	23.0769
	22.7273	0	0	53.1915	4.34783
	8.33333	0	0	12	11.1111
	1.78571	0	5	7.14286	0
	0	0	15.3846	12.6984	0
	24.2718	0	0	38.6667	0
	57.1429	5	16.6667	7.84314	11.1111
	40	0	7.40741	22.3881	16.1765
Experiment II	43.1034	7.14286	60	20	4.7619
	56.25	0	11.1111	16.6667	16.6667
	71.7172	25	45.9016	54.2857	16.6667
	11.4754	0	31.3131	52.1127	10.1266
	37.3737	4.16667	0	18.75	20
	62.9921	16.6667	33.3333	5	7.69231
	55.5556	10	8.79121	3.33333	11.236
	46.2687	15	41.3043	37.037	18.5185
	30.7692	20.9302	9.09091	5.55556	40.9524
	25	15.6863	22.0588	49.1228	3.42466
	0	8.33333	4	22.8571	0
	11.4537	30.5556	21.0526	26.8657	19.1781
	50.6667	14.2857	4.91803	10	12.8205
	53.8462	9.52381	11.9565	43.9394	11.4754
	28.3784	4.7619	6.66667	21.875	31.405
	43.75	17.2414	0	14.2857	28.5714
	24.7191	7.40741	5.12821	26.3158	0
	14.6341	17.6471	5.26316	0	1.20482
	11.4286	1.5873	5.88235	4.7619	3.92157
	31.746	3.22581	0	25	4.81928
	47.8261	5.88235	3.8961	7.31707	2.77778
	13.6364	5	13.8889	5.26316	5.10204
	20	42.8571	2.27273	0	5.55556
	5.71429	4.34783	0	16.6667	2.38095
	38.8889	17.2414	50	42.8571	40.9091
	30.303	18.75	13.6364	18.1818	18.1818
	40.9091	0	16.6667	0	19.2308
	50	21.4286	29.6296	32	33.3333
	16.1017	12.5	41.6667	25	24.6154
	25.9259	14.5161	28.5714	9.09091	1.5873
	39.6825	11.7647	54.5455	12.1212	1.66667
	42.1053	7.69231	68.75	29.1667	6.97674
	25	15.625	30	10.9756	26.378
	6.25	24	34.6154	6.45161	20
	20.8333	10.8696	11.1111	14.4928	35.3448
	3.77358	30.7692	50	12.7273	15.1515
	1.14943	8.33333	7.14286	26.6667	20.3593
	2.5641	31.0345	25.9259	2.38095	7.69231
	2.43902	15.3846	5	13.9535	24
	5.69106	12.963	0	13.7931	14.2857
	2.32558	4.34783	5.88235	31.0734	19.6078
	1.5873	24.1379	0	40.3846	42.8571
	1.33333	11.1111	19.2308	31.5315	3.0303
	1.33333	13.3333	5.88235	5.76923	2.94118
	1.16279	10	3.57143	10.2564	15.1163
	0	35.443	6.06061	7.5	4.54545
	0	21.5686	21.9512	11.7647	5.37634
	34.8387	6.15385	0	40	6.75676
	39.0805	16.6667	16.129	5.71429	25.3521
	30.6452	14.7059	21.2766	34.0659	13.0435
	29.6296	5.26316	6.66667	19.2308	30.3704
	9.61538	9.67742	16.2791	32.8571	30.4348
	11.4865	28.125	33.3333	10.9091	0
	4	18.75	29.1667	33.6634	40.2597
	21.5054	19.2661	8	43.7838	18.5185
	40	10.7143	0	49.2754	5
	9.72222	25	26.4151	25	20.6897
	20.2703	0	17.7778	28.75	12.1212
	15.942	14.2857	26.3158	19.0476	15.1515
	7.05882	5.88235	15	8	64.7887
	3.63636	10	0	14.2857	53.4884
	2.7027	17.7083	0	23.5294	9.80392
	22.1154	0	33.3333	20	63.1579
	1.40845	10.5263	14.8148	15.5172	18.1102
	36.5854	0	57.6923	16.4835	34.8837
	68.2927	6.81818	5.55556	24.1379	0
	71.134	2.22222	0	20.6897	45.4545
	36.2069	5	23.4043	18.8679	44.8276
	17.3333	14.8649	17.6471	15.873	0
	50.5618	0	20	8.98876	7.69231
	38.8235	2.12766	15.625	12.1622	28.5714
	59.4595	4.44444	21.0526	2.85714	4.16667
	35.8209	5.97015	25	7.69231	0
	60.7477	7.46269	18.3333	12.5	37.5
	43.0108	27.027	8	24.5283	6.25
	47.619	10	6.25	19.1781	4.16667
	52.5974	0.892857	20.339	10.5769	4.16667
	13.7255	2.80374	29.5455	35.3535	24.3902
	65.2542	22.0779	13.3333	16.9492	30
	16.6667	3.8961	15.5556	5.40541	15.625
	57.5342	14.2857	7.14286	3.36134	7.14286
	52.3256	6.89655	4	14.6341	26.4151
	13.6364	34.0909	16.6667	7.69231	0
	10	4.85437	8.33333	27.5362	92.3077
	40	28	25.4902	21.2121	8.69565
	25.2427	2.98507	18.4211	29.4118	18.75
	43.9024	5	21.8045	18.9189	32.0513
	44.5652	11.4943	30.7692	21.4286	15
	30.303	0	13.5135	22.807	67.3267
	45.1613	18.0723	18.6047	26.6667	50.6173
	25	18.5567	18.8679	20	21.4286
	41.3793	5.50459	27.6316	10.1695	22
	91.6667	1.69492	13.6364	20.339	39.0625
	25	5.97015	12.5	45.3333	38.4615
	16.6667	6.89655	6.25	41.8182	52.381
	28.5714	6.66667	6.25	27.2727	35.7143
	18.1818	20	27.907	14.0625	26.087
	3.52941	9.09091	28.0303	25	29.7297
	3.88889	5.88235	22.5806	8.62069	25.4902
	42.6471	12	23.0769	8.33333	40.5063
	3.0303	17	16.3265	4	62.3596
	23.0769	38.8158	50	9.375	15
	20	15	19.5122	36.3636	18.1818
	30.6122	34.7368	18.75	32.9412	50
	7.69231	21.8182	20	36.4706	22.7723
	3.24675	51.087	10.2041	36.6197	60.8466
	5.74713	7.97872	9.375	2.63158	17.6471
	6.32911	23.2323	26.1538	17.9688	50.8475
	28.7879	9.33333	25.5682	0	41.6667
	1.49254	9.61538	16.6667	26.3158	23.8095
	21.3333	8.10811	21.4286	13.8686	4.7619
	1.61943	9.09091	34.5238	19.4444	5.05051
	21.9858	3.0303	8.25688	16.25	0
	12.1622	0	11.1111	12.9032	0
	3.27869	7.14286	23.5294	8.77193	2.08333
	17.5879	53.1034	4.10959	3.92157	0
	14.6341	6.89655	4.54545	7.33945	8
	55.1724	4.25532	2.63158	10.4478	23.8636
	47.7612	6.41026	0	10	9.09091
	25	28.125	7.89474	9.09091	30.8642
	33.6634	1.53846	0	1.78571	8.19672
	42.8571	20.2797	5.88235	5.81395	7.8125
	8.75	8.69565	12.7907	9.30233	2.38095
	37.3016	13.5417	0	15	19.8675
	52.9412	5.71429	0	13.6986	3.92157
	20.339	48.4375	0	7.86517	5.35714
	39.759	5.17241	6.25	22.7273	0
	31.746	25	5	57.1429	2.77778
	59.5238	12.4224	0	17.5926	0
	75	13.9241	5.71429	7.93651	46.6667
	17.5258	15.4762	5.16129	17.7419	16.6667
	36.9565	0.917431	0	45.3333	8.33333
	37.3494	10	3.79747	33.3333	20.8333
	50	27.4725	0	28.5714	12.5
	42.5532	2.63158	0	15.0943	50.5376
	37.6147	19.2982	3.22581	27.451	53.2164
	65.9574	9.52381	14.2857	9.41176	48.3146
	41.6667	4.81928	3.0303	30.9524	34.4262
	46.8354	0	1.95122	32.2917	50
	45.4545	12.1951	0	19.7531	7.40741
	60	2.43902	0	67.3469	13.6364
	19.2308	9.30233	30.7692	21.6216	23.0769
	72.093	10.3448	10.5263	15.3846	0
	68.4211	0	41.0256	3.26087	27.2727
	37.7778	0	32.5581	11.8644	71.4286
	13.8889	10	25	56.6667	21.2766
	23.7288	8.69565	0	5.7971	34
	43.8356	13.0435	22.2222	1.42857	28.125
	52.3256	12.3288	20	3.125	15.3846
	9.23077	5.88235	12	70.297	45.0704
Experiment III	21.2121	10	36	7.69231	30.7692
	60.1942	13.7931	6.45161	8.33333	68.75
	56.25	4.54545	5.88235	6.45161	50
	23.6842	27.7778	8.69565	0	10
	77.2727	17.0732	57.377	15.7895	41.3043
	24.6269	6.89655	18.6667	13.8889	35.7143
	22.7273	13.6364	32.0988	9.67742	43.5897
	33.6735	21.0526	0	6.25	44.4444
	41.791	6.66667	25	0	45.7143
	16.6667	11.0092	36.2319	7.40741	9.09091
	40.566	2.27273	32.1429	5.55556	0
	48.8636	4	20	3.0303	9.09091
	44.0678	10.5263	31.3953	7.31707	23.1579
	11.3402	11.1111	24.6154	10.6383	20
	10	0	14.6341	0	27.7778
	0	16.6667	25.8065	21.9178	22.7273
	7.52688	7.27273	15.7895	0	0
	10.6061	7.69231	3.44828	6.66667	0
	11.1111	20.5882	37.3626	54.6512	5.88235
	0	8.33333	6.45161	3.22581	27.2727
	0	9.23077	0	2.5641	21.7391
	11.1111	13.3333	16.6667	4.34783	0
	2.38095	23.8095	28.169	15.7895	8.33333
	0	10	14.2857	16.6667	54.5455
	16.25	21.4286	16	9.09091	3.57143
	46.6667	10	31.6667	0	5.55556
	32.4324	6.06061	16.4179	19.2308	5.88235
	46.6667	7.69231	0	14.2857	17.1429
	39.1304	16	33.3333	8.51064	8.33333
	20.4082	11.1111	35.8491	34.5238	26.8293
	43.2432	29.5775	21.1538	21.4286	18.4211
	30	7.14286	14.2857	16.7832	1.6129
	16.4835	11.3636	24.0838	4.6875	10.5263
	30.9524	0	13.5135	14.6667	1.5625
	25	50	24.2424	11.6667	11.1111
	11.1111	7.14286	2.40964	8.43373	0
	88.4615	8.33333	37.3984	45.7143	14.7541
	0	9.43396	11.9403	10.4478	22.4719
	39.6226	16.3636	3.84615	30	11.7409
	11.7647	20	62.7273	29.1139	6.66667
	31.25	26.9841	21.8391	27.6596	3.92157
	32.5843	22.2222	6.66667	23.3766	0
	5.71429	23.7037	8.82353	53.125	4.44444
	4.7619	51.1905	3.33333	40.8333	0
	3.0303	0	0	0	8.69565
	18.8406	11.236	30.8756	17.1053	9.55056
	3.57143	11.1111	5.88235	40.2778	7.5
	2.46914	83.3333	5.17241	11.25	10
	1.51515	12.8205	0	5.40541	14.6341
	6.97674	5.15464	20.4819	8.33333	9.78261
	4.90196	26.8293	3.6036	7.69231	5.12821
	2.04082	0	0	3.57143	3.8961
	9.09091	3.84615	3.30579	10.2041	0
	1.5625	9.77444	4.83871	0	44.8276
	6.45161	2.17391	7.14286	7.5	5.26316
	10	26.1538	13.6986	43.0108	0
	40.7407	62.3377	11.7647	12.8205	0
	65.8824	5	30.137	43.4211	1.85185
	31.1475	11.5385	17.8082	8.51064	4.25532
	8.26446	26.2411	22.0779	32.5581	9.25926
	22.449	12.5	0	6.25	20.8333
	23.0769	10.7143	11.9403	3.7037	6.66667
	26.4591	11.5385	0	12.7273	25.7143
	46.875	7.14286	7.69231	28.2609	6.25
	33.3333	4.87805	26.087	14.8936	76.9231
	18.75	16.6667	21.2121	30.5085	14.2857
	33.3333	7.5	19.2308	25	40.9091
	56.6265	20	13.6364	57.6923	0
	100	17.5	10.2564	0	43.1034
	73.1343	10	57.037	17.3913	26.3158
	66.6667	13.4615	47.5936	15.3846	3.7037
	40	10.6383	18.5185	10.2041	3.57143
	26.2411	3.0303	13.3333	16.129	0
	61.5385	14	10.2041	4.16667	0
	58.9041	1.28205	41.9355	14.8148	0
	7.27273	28	20	0	16
	58.5586	19.2308	58.6207	40.9524	2.38095
	41.6667	30.1205	26.3158	9.375	16.3265
	65.9259	8.40336	74.6479	9.45946	2.08333
	29.4737	0	27.2727	47.0588	0
	49.3671	30.4348	6.75676	9.09091	0
	58.6207	4.93827	33.871	31.4815	32.2917
	42.6966	5.88235	14.4444	3.19149	0
	88.3721	8.10811	9.67742	16.6667	8.10811
	42.1053	15.7143	13.253	29.4118	20
	70	13.1579	6.25	43.3962	25
	72.4138	33.3333	0	21.4286	18.6047
	43.2432	0	3.22581	3.57143	17.1429
	22.2222	39.0244	22.3684	44.4444	33.3333
	69.0909	0	40	21.2766	28
	29.6875	3.33333	30	0	8
	44.6429	22.2222	28.8136	17.6471	44.4444
	66.1538	1.66667	56	17.6471	10.5263
	33.3333	12.5	13.8889	11.1111	50.8197
	32.9114	6.87023	12.5	14.5161	21.875
	35.2941	0	37.8205	3.125	6.25
	47.5	21.7391	15.7895	11.1111	18.1818
	25.3731	0	57.8947	8.57143	0
	16.9231	5.08475	14.2857	23.5294	15.544
	39.726	0	10	5.88235	6.25
	27.2727	7.20721	5.55556	0	12.2449
	63.0435	7.35294	9.375	23.5294	64.7059
	23.913	9.43396	9.09091	22.1557	9.09091
	44.4444	0	31.7073	4.54545	5.45455
	52.6316	0	12.5	7.27273	0
	50.7042	0	16.6667	6.97674	44.1176
	11.1111	44.4444	8.33333	28	0
	49.2754	12.9032	37.5	8.33333	17.8947
	25.4717	4.8913	30	52.6316	30.5556
	19.7183	13.7255	28.5714	23.8095	28.2051
	46.3415	6.45161	30.8642	9.09091	33.3333
	43.75	24.4681	5.26316	20	40.5405
	26.087	1.92308	0	15.3846	13.3333
	40.625	10.5882	11.6883	28.5714	0
	41.8605	2.77778	38.8889	23.6111	0
	53.2468	6.97674	28.125	20.5882	10.2273
	50	10.7692	25.641	42.8571	1.19048
	17.8947	3.8961	50	23.0769	2.32558
	38.1818	10	16.2162	22.9508	13.0952
	60	3.1746	34.1463	19.0476	43.1034
	23.2044	25	8.33333	13.3333	9.58904
	3.38983	5.35714	45.4545	28.2051	7.86517
	55.102	0	36.6667	5.40541	23.1293
	54.717	4.28571	50	23.0769	25
	58.9286	0	50	20	1.92308
	58.8889	0	40.3361	33.3333	11.3636
	66.8539	7.69231	0	15	9.15493
	21.7742	15.8784	6.66667	32.6087	25
	70.5882	31.1688	4.34783	15.5556	2.89855
	52.9412	8.82353	6	21.4286	11.1111
	29.4118	9.67742	19.697	43.5294	15.6627
	48.3333	9.09091	10.9375	30.7692	6.09756
	26.087	3.94737	3.22581	8.33333	19.8529
	34.4828	7.84314	5.35714	47.3118	0
	54.2857	20.5882	19.3878	50	6.66667
	70.1149	8.47458	3.8961	10.5263	4.41176
	68.3871	18.4211	32.6923	43.0556	10.084
	36.2069	21.2121	8.21918	37.1429	13.8889
	45.1327	22.2222	9.25926	3.125	5
	60	27.8351	35.9375	30	11.0092
	41.3793	8.33333	35.5932	0	12.3077
	31.3433	6.0241	13.5802	54.4872	31.25
	51.3514	26.8041	13.2867	6.81818	0
	45.3237	30	0	15	36.3636
	41.3793	46.6667	0	38.2979	0
	24.2424	13.5593	4.34783	40.5172	6.34921
	54.2857	12.3894	25	10.3448	23.5294
	37.7358	32.5301	0	31.1475	22.973
	30.303	47.619	29.6296	7.69231	4.22535
	70.9677	7.84314	22.449	12.069	14.2857
Experiment IV	28.5714	2.5641	25	1.31579	21.4286
	25.9259	0	28.8136	0	5.26316
	22.5	0	7.89474	3.63636	25
	10.9589	5.88235	30.4348	4.70588	4.65116
	11.1111	3.33333	6.06061	16	26.6667
	27.4194	18.0328	50.9091	0	15.3846
	7.89474	0	35.5556	0	17.8571
	28.5714	27.4336	17.6471	0	16.6667
	3.77358	5.71429	13.5135	0	23.5294
	31.5789	18.4211	22.5	0	7.01754
	51.3514	11	26.1905	0	25
	27.2727	12	36.5854	5.26316	39.2857
	18.1818	5.88235	38	5.88235	44.186
	32.3741	8.33333	16.129	32.8358	18.75
	2.12766	0	57.1429	8.69565	5.26316
	9.67742	10.7143	33.3333	4.34783	15.5556
	6.36364	18.1818	20	2.77778	50.6787
	16.6667	0	44.8276	6.97674	20.5128
	5.55556	21.2121	11.4286	3.7037	27.1186
	3.22581	0	30.7692	3.125	15.2542
	41.1765	12.2951	32.1429	9.09091	16.6667
	9.09091	8.82353	2.7027	19.0476	19.2661
	7.14286	0	36.8421	15.7895	1.63934
	41.6667	0	44.8276	27.2727	17.3077
	33.6735	0	21.1538	1.19048	34.375
	7.57576	0	6.25	15.6627	22.6804
	11.5108	11.3636	31.5789	4.83871	29.6703
	53.5211	0	29.6296	31.6547	3.57143
	10.6952	4	50.8475	1.85185	0
	39.2857	11.3208	29.2453	1.06383	10
	64.6465	4.7619	52.8846	0	8.62069
	25	26.8293	22.449	0	10
	9.21053	8.33333	13.3333	28.5714	36.8421
	52.9412	10	31.5789	24.1379	10
	1.72414	2.85714	38.2353	15.9574	16.129
	39.2045	4.7619	0	9.43396	23.5294
	54.6392	0	2.63158	11.2903	21.4286
	31.3433	44.8276	0	27.2727	26.2069
	76.2712	22.3881	9.67742	19.3878	10.5882
	26.506	12.5	5.40541	6.25	20
	34.8485	0	0	43.4783	9.43396
	59.3407	0	5.88235	5.08475	12
	4.14201	50	0	13.7931	9.61538
	4.7619	14.0351	14.2857	23.2558	53.8462
	50	6.38298	22.2222	6.06061	3.84615
	8.10811	7.14286	6.66667	0	5.40541
	15.0538	0	15.3846	3.44828	36.1111
	53.1915	36.8421	41.3793	1.30719	11.1111
	14.2857	9.09091	22.2222	5.45455	11.1111
	46.5517	5.55556	0	17.8947	50
	63.6364	22.5806	7.14286	4.22535	22.5806
	18.1818	0	12.5	4.65116	14.6341
	7.14286	0	0	0	0
	53.6585	5.55556	29.2308	10.4167	6.66667
	50	5	10.5263	10	8.33333
	38.0282	0	14.2857	3.57143	10.8108
	33.9286	8.92857	7.69231	6.38298	51.4286
	31.5789	0	12.8205	15.873	25.7143
	0	1.23457	11.7647	22.973	19.5122
	55.1724	4.16667	0	13.9344	31.6667
	59.7015	1.35135	0	12.1951	78.2609
	0	0	25	44.5122	11.1111
	43.75	1.66667	4.34783	35.8974	7.14286
	1.59574	0	7.89474	15.1316	8.33333
	22.2222	0	6.25	30	38.7097
	0	0	11.8644	32.9897	0
	22.2222	0	0	16.3265	33.3333
	0	0	17.5	13.245	9.52381
	44.3478	0	2.22222	1.02041	0
	7.5	4.34783	10.6383	3.44828	13.6364
	12	14.2857	5.12821	24.1379	7.14286
	29.4118	0	45.8333	58.4906	6.25
	30.7692	16.129	14.8148	8.51064	13.7255
	2.63158	8.33333	24.4604	11.5385	18.5484
	27.6596	0	8.92857	3.52941	0
	4.25532	0	19.1781	42.1053	2.35294
	24.1935	0	0	32.3077	0
	60	0	5.08475	37.931	7.69231
	52	0	8	19.2547	15.3846
	9.72222	5.12821	8	44	29.2683
	60	17.0732	9.09091	7.69231	22.1239
	0	10	11.4754	45.7447	0
	24.0741	0	7.31707	10	4.08163
	29.3333	10.8108	3.22581	0	18.8119
	36.6667	3.33333	4.54545	8.10811	5.45455
	27.6316	6.60377	78.1818	5	28.4314
	55.4545	9.67742	10.5263	8.10811	1.72414
	11.1111	3.44828	10	15.3846	14.2857
	18.8235	2.94118	86.0465	25.9259	4.65116
	41.9753	0	13.1429	8.10811	9.61538
	1.17647	2.43902	4.25532	5.88235	2.85714
	43.4783	25	15	9.375	4.34783
	3.07692	8.33333	40.2439	24	7.61905
	10	0	32.5581	13.3333	23.1707
	28.4091	0	3.50877	50	31.0345
	20.1149	0	0	6.06061	12.1212
	32.8947	0	26.8657	51.9481	0
	46.25	0	9.09091	51.6129	16.1017
	60	1.63934	2.38095	14.7059	5
	15.0538	1.92308	18	30.6818	7.36842
	29.2683	4.5977	48.4848	30.137	3.33333
	8.69565	34.375	16.6667	39.5604	24.0385
	48.9796	32.8571	41.0256	20.6897	12.1212
	24.1071	40.5405	0	33.7079	4.7619
	30.6306	13.1148	0	35.3846	0
	30.2326	13.6364	7.14286	69.0476	21.0938
	23.0769	0	0.625	11.3636	16
	23.3333	22.0779	0	64.0625	22.5806
	35.8491	0	2.0202	22.973	0
	25	2.38095	0	45.8716	2.04082
	26.3158	0	0	30.4348	13.6364
	13.0435	1.78571	0	38.5417	11.7647
	17.3913	9.67742	2	25.7576	7.14286
	12.766	2.85714	0	28.7879	14.0351
	8.33333	2.7027	1.72414	75	13.8889
	0	14.8148	0	22.2222	9.67742
	38.9474	50	1.40845	34.4262	41.5094
	55.8824	5.88235	4.16667	13.9037	2.66667
	9.09091	13.3333	0	26.087	12.1951
	34.7826	11.7647	2.08333	35	50
	69.3878	23.3333	1.21951	27.1605	0
	74.4681	2.5641	0	15.3846	3.37079
	53.4884	28.5714	1.35135	61.5385	0
	20.8333	9.09091	0	30.9091	40
	46.6667	7.69231	0	22.7848	6.45161
	30.9091	66.6667	1.47059	0	8.33333
	58.8235	0	1.26582	12.5926	3.33333
	43.1818	13.3333	0	17.8571	4.03226
	35.4839	0	11.7647	52.6946	0
	21	30.7692	0	30.4348	0
	5.98291	21.4286	2.63158	0	1.13636
	24.1379	21.5385	0	6.25	3.44828
	50.8772	7.14286	0	36.8421	0
	32	0	36.3636	28.5714	1.13636
	31.4815	12.5	6	61.2903	1.6129
	16.129	7.69231	12.1951	10	1.81818
	22.5352	4.54545	8.19672	6.66667	0
	36.5854	24	3.47222	30.2326	3.33333
	20.3947	51.3514	15.7895	6.25	1.53846
	22.9299	29.2683	9.43396	45.3333	9.67742
	29.2308	5.88235	1.26582	27.7778	0
	44.2177	64.2857	3	54.7945	2.94118
	28.3019	3.33333	6.06061	18.75	0
	47.7273	13.3333	7.52688	17.5	4.25532
	14.1176	0	6.88259	25	0
	70.5882	0	84.058	28.125	0
	23.2558	3.33333	7.80142	23.2143	0
	62.963	13.8889	10.3093	25	1.31579
	51.4085	0	13.2597	35.1648	1.81818
	33.3333	3.57143	7.01754	51.8519	0
Median	25	5.53007	9.83871	13.3333	9.47889

## Sheet: ExtendedDataFig.3f
ExtendedData Fig.3f
T=0 + 4-OHT
Day 1	plated 2*10^5												T0	T1	T2	T3	T4
Day4		*10^5	cells/ml	cells TOT	%	PD			Average		1	plpc	0	1.61205	0.615617	2.18187	2.0561
A	1	0.653	65300	391800	1.959	0.970117		1	1.61205		2	Trf2	0	2.60233	3.82456	5.82524	8.48265
	2	1.49	149000	894000	4.47	2.16027		2	2.60233		3	F120	0	2.55739	4.13189	5.75501	8.44724
	3	1.4	140000	840000	4.2	2.07039		3	2.55739		4	iDDR	0	2.25925	2.84675	3.7752	6.04586
	4	1.07	107000	642000	3.21	1.68257		4	2.25925		5	Fi	0	1.61727	3.01949	4.2385	6.15992
	5	0.747	74700	448200	2.241	1.16414		5	1.61727
B	1	1.59	159000	954000	4.77	2.25399
	2	2.75	275000	1650000	8.25	3.04439
	3	2.75	275000	1650000	8.25	3.04439
	4	2.38	238000	1428000	7.14	2.83592
	5	1.4	140000	840000	4.2	2.07039
plated 5*10^5
Day 6
A	1	0.187	18700	112200	0.2244	-2.15586		1	-0.996436
	2	1.35	135000	810000	1.62	0.695994		2	1.22223
	3	2.24	224000	1.344e+06	2.688	1.42653		3	1.5745
	4	1.4	140000	840000	1.68	0.748461		4	0.587497
	5	1.03	103000	618000	1.236	0.305679		5	1.40222
B	1	0.933	93300	559800	1.1196	0.162983
	2	2.8	280000	1680000	3.36	1.74846
	3	2.75	275000	1650000	3.3	1.72247
	4	1.12	112000	672000	1.344	0.426533
	5	4.71	471000	2826000	5.652	2.49876
plated 5*10^5
Day8
A	1	1.45	145000	870000	1.74	0.799087		1	1.56626
	2	3.36	336000	2016000	4.032	2.0115		2	2.00068
	3	3.45	345000	2070000	4.14	2.04963		3	1.62312
	4	2.15	215000	1290000	2.58	1.36737		4	0.928457
	5	3.36	336000	2016000	4.032	2.0115		5	1.21901
B	1	4.2	420000	2520000	5.04	2.33342
	2	3.31	331000	1986000	3.972	1.98987
	3	1.91	191000	1146000	2.292	1.19661
	4	1.17	117000	702000	1.404	0.489543
	5	1.12	112000	672000	1.344	0.426533
plated 2*10^5
Day11
A	1	0	0	0	0	0		1	-0.125769
	2	2.43	243000	1.458e+06	7.29	2.86592		2	2.65741
	3	2.43	243000	1.458e+06	7.29	2.86592		3	2.69223
	4	1.68	168000	1008000	5.04	2.33342		4	2.27066
	5	1.07	107000	642000	3.21	1.68257		5	1.92142
B	1	0.28	28000	168000	0.84	-0.251539
	2	1.82	182000	1092000	5.46	2.4489
	3	1.91	191000	1146000	5.73	2.51854
	4	1.54	154000	924000	4.62	2.20789
	5	1.49	149000	894000	4.47	2.16027
