# Supplementary material for: DNA-PK and the TRF2 iDDR inhibit MRN-initiated resection at leading-end telomeres
Source: Nat Struct Mol Biol. 2023 Aug 31;30(9):1346–56. doi: 10.1038/s41594-023-01072-x (PMC10497418; doi:10.1038/s41594-023-01072-x)
Supplement: Source Data Extended Data Fig. 4 — Quantification of telomere overhang gels. [file 41594_2023_1072_MOESM22_ESM.xlsx]

## Sheet: ExtendedDataFig4a
Extended Data Fig. 4a
	native	native-bg		denatured	denatured-bg	native/denatured	normalized
1	1.76312e+07	1.37945e+07	1	1.7598e+07	1.73971e+07	0.792921	1	TRF2F/F 53BP1-/- + EV no Cre
Copy of 1	4.18115e+07	3.79749e+07	Copy of 1	2.21424e+07	2.19415e+07	1.73073	2.18273	TRF2F/F 53BP1-/- + EV + Cre
Copy (2) of 1	1.6953e+07	1.31164e+07	Copy (2) of 1	2.01694e+07	1.99685e+07	0.656853	1	TRF2F/F 53BP1-/- + TRF2-WT no Cre
Copy (3) of 1	16616909	1.27802e+07	Copy (3) of 1	1.99599e+07	1.9759e+07	0.646804	0.984703	TRF2F/F 53BP1-/- + TRF2-WT + Cre
Copy (4) of 1	1.50677e+07	1.1231e+07	Copy (4) of 1	1.84825e+07	1.82816e+07	0.614334	1
Copy (5) of 1	1.47816e+07	1.09449e+07	Copy (5) of 1	1.73667e+07	1.71658e+07	0.637602	1.03788
Copy (6) of 1	1.49722e+07	1.11355e+07	Copy (6) of 1	1.65719e+07	1.63711e+07	0.680193	1	TRF2F/F 53BP1-/- + TRF2-F120A no Cre
Copy (7) of 1	1.2903e+07	9.06634e+06	Copy (7) of 1	1.64e+07	1.61991e+07	0.559682	0.822828	TRF2F/F 53BP1-/- + TRF2-F120A + Cre
Copy (8) of 1	1.4295e+07	1.04583e+07	Copy (8) of 1	1.62312e+07	1.60303e+07	0.652409	1
Copy (9) of 1	1.13042e+07	7.46758e+06	Copy (9) of 1	1.66097e+07	1.64089e+07	0.455095	0.69756
Copy (10) of 1	1.51885e+07	1.13518e+07	Copy (10) of 1	1.96513e+07	1.94504e+07	0.58363	1	TRF2F/F 53BP1-/- + TRF2-DiDDR no Cre
Copy (11) of 1	1.57187e+07	1.1882e+07	Copy (11) of 1	1.73162e+07	1.71153e+07	0.694233	1.18951	TRF2F/F 53BP1-/- + TTRF2-DiDDR + Cre
Copy (12) of 1	1.39897e+07	1.0153e+07	Copy (12) of 1	1.5385e+07	1.51841e+07	0.668662	1	TRF2F/F 53BP1-/- + TRF2-F120A-DiDDR no Cre
Copy (13) of 1	1.73634e+07	1.35268e+07	Copy (13) of 1	1.67088e+07	1.65079e+07	0.819413	1.22545	TRF2F/F 53BP1-/- + TTRF2-F120A-DiDDR + Cre
Copy (14) of 1	3.83667e+06		Copy (14) of 1	200896				background

## Sheet: ExtendedDataFig4b_c_expI
Extended Data Fig. 4b
Extended Data Fig. 4b, c_experiment I
	native	native-bg		deantured	deantured-bg	native/denatured	normalized
23	1.00453e+07	5.75773e+06	23	4.22194e+07	4.155e+07	0.138573	0.203613
Copy of 23	2.35698e+07	1.92823e+07	Copy of 23	2.90017e+07	2.83324e+07	0.680573	1
Copy (2) of 23	6.98136e+06	2.69383e+06	Copy (2) of 23	4.92455e+07	4.85761e+07	0.0554559	0.0814841
Copy (3) of 23	1.67813e+07	1.24937e+07	Copy (3) of 23	2.47397e+07	2.40704e+07	0.51905	1
Copy (4) of 23	1.66636e+07	1.23761e+07	Copy (4) of 23	4.20554e+07	4.13861e+07	0.299041	0.57613
Copy (5) of 23	2.58705e+07	2.1583e+07	Copy (5) of 23	2.94266e+07	2.87573e+07	0.750523	1
Copy (6) of 23	4.77895e+07	4.35019e+07	Copy (6) of 23	3.32399e+07	3.25706e+07	1.33562	1.77959
Copy (7) of 23	2.49058e+07	2.06183e+07	Copy (7) of 23	3.19441e+07	3.12747e+07	0.659264	1
Copy (8) of 23	4.6064e+07	4.17764e+07	Copy (8) of 23	3.50665e+07	3.43972e+07	1.21453	1.84225
Copy (9) of 23	2.07602e+07	1.64727e+07	Copy (9) of 23	3.36996e+07	3.30303e+07	0.498713	1	ApolloF/F 53BP1+/+ no Cre
Copy (10) of 23	1.73505e+07	1.3063e+07	Copy (10) of 23	4.37712e+07	4.31019e+07	0.303073	0.607709	ApolloF/F 53BP1+/+ + Cre
Copy (11) of 23	2.3532e+07	1.92445e+07	Copy (11) of 23	2.70335e+07	2.63641e+07	0.729949	1	ApolloF/F 53BP1-/- no Cre
Copy (12) of 23	1.5263e+07	1.09755e+07	Copy (12) of 23	3.01221e+07	2.94527e+07	0.372647	0.510512	ApolloF/F 53BP1-/- + Cre
Copy (13) of 23	2.27811e+07	1.84935e+07	Copy (13) of 23	2.94292e+07	2.87599e+07	0.643033	1
Copy (14) of 23	1.40383e+07	9.75073e+06	Copy (14) of 23	3.17297e+07	3.10604e+07	0.313928	0.488199
Copy (15) of 23	4.28753e+06		Copy (15) of 23	669325				background
Extended Data Fig. 4c_experiment II
	native	native-bg		denatured	denatured-bg	native/denatured	normalized
1	1.37675e+07	9.88461e+06	1	1.53192e+08	1.49124e+08	0.0662845	1	ApolloF/F 53BP1+/+ no Cre
Copy of 1	1.42282e+07	1.03452e+07	Copy of 1	2.14953e+08	2.10885e+08	0.0490563	0.740087	ApolloF/F 53BP1+/+ + Cre
Copy (2) of 1	9.40511e+06	5.52218e+06	Copy (2) of 1	1.01823e+08	9.77551e+07	0.05649	1
Copy (3) of 1	9.04026e+06	5.15733e+06	Copy (3) of 1	1.38546e+08	1.34478e+08	0.0383509	0.678897
Copy (4) of 1	1.9339e+07	1.54561e+07	Copy (4) of 1	1.27997e+08	1.23929e+08	0.124717	1	ApolloF/F 53BP1-/- no Cre
Copy (5) of 1	1.0797e+07	6.91411e+06	Copy (5) of 1	9.99631e+07	9.58948e+07	0.072101	0.578116	ApolloF/F 53BP1-/- + Cre
Copy (6) of 1	1.35116e+07	9.62865e+06	Copy (6) of 1	9.79879e+07	9.39196e+07	0.10252	1
Copy (7) of 1	8.78657e+06	4.90365e+06	Copy (7) of 1	8.20681e+07	7.79998e+07	0.0628674	0.61322
Copy (8) of 1	12909187	9.02626e+06	Copy (8) of 1	9.17827e+07	8.77144e+07	0.102905	1
Copy (9) of 1	9.89211e+06	6.00918e+06	Copy (9) of 1	1.26887e+08	1.22818e+08	0.0489274	0.475462
Copy (10) of 1	1.64888e+07	1.26059e+07	Copy (10) of 1	1.10796e+08	1.06728e+08	0.118113	1
Copy (11) of 1	2.97785e+07	2.58956e+07	Copy (11) of 1	1.41825e+08	1.37756e+08	0.187981	1.59154
Copy (12) of 1	1.78944e+07	1.40115e+07	Copy (12) of 1	1.32568e+08	1.285e+08	0.109039	1
Copy (13) of 1	3.708e+07	3.31971e+07	Copy (13) of 1	1.70199e+08	1.6613e+08	0.199826	1.83261
Copy (14) of 1	3.88292e+06		Copy (14) of 1	4.06828e+06				background
Extended Data Fig. 4c_experiment III
	native	native-bg		denatured	denatured-bg	native/denatured	normalized	normalized
16	8.87062e+06	5.67386e+06	16	1.20983e+08	1.20429e+08	0.0471136	1	1	ApolloF/F 53BP1+/+ no Cre
Copy of 16	7.57594e+06	4.37918e+06	Copy of 16	1.42767e+08	1.42213e+08	0.030793	0.653591	0.653591	ApolloF/F 53BP1+/+ + Cre
Copy (2) of 16	6.41098e+06	3.21422e+06	Copy (2) of 16	1.12889e+08	1.12335e+08	0.0286128	1	0.607314
Copy (3) of 16	4.45585e+06	1.25909e+06	Copy (3) of 16	8.61844e+07	8.56305e+07	0.0147038	0.51389	0.312093
Copy (4) of 16	7.91322e+06	4.71646e+06	Copy (4) of 16	8.18951e+07	8.13412e+07	0.0579837	1	1	ApolloF/F 53BP1-/- no Cre
Copy (5) of 16	6.11647e+06	2.91971e+06	Copy (5) of 16	8.79317e+07	8.73778e+07	0.0334148	0.57628	0.57628	ApolloF/F 53BP1-/- + Cre
Copy (6) of 16	6.40055e+06	3.20379e+06	Copy (6) of 16	7.51269e+07	7.4573e+07	0.0429618	1	0.740929
Copy (7) of 16	5.36425e+06	2.16749e+06	Copy (7) of 16	7.77179e+07	7.7164e+07	0.0280894	0.653823	0.484436
Copy (8) of 16	3.19676e+06		Copy (8) of 16	553874					background
